# Supplementary material for: Identification of putative calorie restriction mimetics using mammalian gene expression profiles
Source: Open Biol. 2020 Sep 16;10(9):200158. doi: 10.1098/rsob.200158 (PMC7536090; doi:10.1098/rsob.200158)
Supplement: Supplementary Table 1 [file rsob200158supp1.xlsx]

## Sheet: Sheet1
Signature	Source	Gene list
Cell proliferation	PMID:23034332	TP73,TP53,CCND1,CDK2,DGKZ,FBXO31,RFWD3,RPS27L,TP63,PTPN6,BID,E2F1,PLK5,INO80,FGF10,EGFR,PIM1,AKT1,ADAM17,WNT9A,HUS1,NBN,HRAS,TGFB1,RB1,CDKN2B,RPL24,DLG1,USP17L2,PTEN,PRMT2,PTEN,FHL1,BRD7,BACH1,CDC45,E2F6,DHFR,TYMS,RB1,CDK1,POLA1,PCNA,CCNE1,RRM2,CCNA1,CDC6,HINFP,CDT1,NPAT,ORC1,GFI1,FBXO5,E2F4,E2F6,RB1,E2F1,ITGB1,PSMD11,PSMD12,PSMD9,CDC7,PSMD14,PPP6C,PSMA7,PSMD3,ORC5,ORC4,CDC45,PSMD10,CCNE2,DHFR,TY…
Tissue remodeling	PMID:23034332	ZC3HAV1,TICAM1,CD86,ZFPM1,IL29,LEF1,APOA1,EREG,GATA6,IL18,HIF1A,F2R,SPHK1,S1PR3,SPHK1,NOD1,TLR3,CD36,NOD2,CD36,TNFRSF1A,TLR4,TLR3,RIPK2,TLR2,JAK2,SASH3,IFNG,PF4,CD14,CD36,TNFRSF1A,IL12B,FCER1G,FADD,RIPK1,IL18,TWIST1,NOD1,MAVS,TICAM1,CCL19,MYD88,CARD9,IL23A,TLR9,NOD1,IL1RL1,IL33,RARA,IL1RL1,NLRP12,TRPM4,NLRP12,IRF1,TLR4,IFNG,IRF1,RELA,REL,LTB,TNFRSF8,TLR4,TIRAP,ITK,AVPR2,ITK,TLR4,SASH3,IL4,HSPD1,T…
KEGG Glycolysis	http://www.broadinstitute.org/gsea/msigdb/cards/KEGG_GLYCOLYSIS_GLUCONEOGENESIS.html	LDHC,LDHB,LDHA,PGAM1,ADH1C,PGAM2,ADH1B,ADH1A,ACSS2,PDHB,ACSS1,PGAM4,PDHA2,PDHA1,LDHAL6B,PFKL,LDHAL6A,FBP1,PFKP,ALDH3B2,FBP2,PFKM,ALDH3B1,PGM2,G6PC,ALDH7A1,ALDH1B1,PKM2,PGM1,DLD,PKLR,ALDH9A1,ALDOA,ALDOC,ALDOB,ADH5,HK2,HK1,ADH6,ADH7,ALDH3A2,G6PC2,ALDH3A1,GALM,TPI1,AKR1A1,ADH4,HK3,ALDH1A3,ENO2,ENO3,GAPDH,ENO1,BPGM,DLAT,PCK2,PCK1,GPI,GCK,ALDH2,PGK1,PGK2
KEGG Pentose Phosphate Pathway	http://www.broadinstitute.org/gsea/msigdb/cards/KEGG_PENTOSE_PHOSPHATE_PATHWAY.html	ALDOA,TALDO1,ALDOC,PGD,ALDOB,TKTL2,TKTL1,DERA,RPIA,PRPS1L1,PFKL,PFKP,FBP1,TKT,RBKS,PFKM,FBP2,LOC729020,PGM2,GPI,PGLS,RPE,G6PD,H6PD,PGM1,PRPS2,PRPS1
KEGG TCA cycle	http://www.broadinstitute.org/gsea/msigdb/cards/KEGG_CITRATE_CYCLE_TCA_CYCLE.html	LOC642502,OGDHL,OGDH,PDHB,IDH3G,LOC283398,IDH2,IDH1,PDHA2,PDHA1,SUCLA2,FH,DLST,ACO2,SUCLG2,ACO1,SUCLG1,CS,IDH3B,ACLY,DLAT,PCK2,IDH3A,PCK1,SDHA,SDHB,SDHC,SDHD,DLD,MDH2,PC,MDH1
KEGG Oxidative phosphorylation	http://www.broadinstitute.org/gsea/msigdb/cards/KEGG_OXIDATIVE_PHOSPHORYLATION.html	LOC642502,ATP6AP1,NDUFAB1,COX5A,COX5B,LOC100133737,UQCR10,UQCR11,ATP8,ATP6,LOC727947,COX6C,LOC644310,ATP5C1,ATP6V1G3,COX7B,COX7C,ATP6V1B2,ATP12A,ATP6V1B1,ATP6V0B,ATP6V0C,COX6B1,COX6B2,ATP5J2,COX8C,NDUFA4L2,COX8A,LHPP,LOC390424,PPA2,PPA1,UQCRHL,NDUFV3,ATP6V0E2,COX3,COX2,NDUFV1,COX1,NDUFV2,COX6A2,COX6A1,ATP5D,UQCRC2,ATP5E,COX11,ATP6V0E1,UQCRC1,COX10,ATP5B,CYC1,UQCRFS1,UQCRQ,NDUFS7,NDUFS6,NDUFS5,NDU…
KEGG Fatty acid metabolism	http://www.broadinstitute.org/gsea/msigdb/cards/KEGG_FATTY_ACID_METABOLISM	CPT1A,CPT1C,ACADS,ALDH1B1,ACADSB,ACADL,ALDH2,ACADM,CYP4A11,ACAT2,ACADVL,ACAT1,ACAA2,HADH,HADHB,HADHA,CYP4A22,ADH7,ADH6,ACSL6,ADH1B,ADH1C,ADH4,ECHS1,ADH5,ALDH9A1,ALDH3A2,ACSL5,ADH1A,EHHADH,GCDH,ALDH7A1,ACOX3,ACSL1,ACAA1,CPT2,CPT1B,ACOX1,ECI2,ECI1,ACSL3,ACSL4
PPARa targets	PMID:20936127	LEPR,SLC27A2,SLC27A4,ACOT12,ACSL1,ACSL3,ACSL5,ACSM3,FABP1,FABP3,ACAA2,ACADM,ACADS,ACADVL,CPT1A,CPT2,ETFDH,HADHA,HADHB,SLC25A20,SLC22A5,TXNIP,FGF21,HMGCS2,ABCD2,ABCD3,ACAA1A,ACOX1,ECH1,HACL1,HSD17B4,ALDH3A1,ALDH9A1,ACACB,AGPAT2,ELOVL6,FADS1,GPAM,MLYCD,MOD1,ADFP,CIDEC,PNPLA2,ANGPTL4,APOA1,APOCIII,LIPC,PCTP,VLDLR,ABCA1,ABCB4,CYP7A1,FXR,LXR,AQP3,G6PC,GYK,PCK1,PDK4,AKR1B10,AKR1C3,CYP1A2,CYP2B6,CYP2C8,…
GO Fatty acid beta-oxidation	GO:0006635	AKT1,ACADM,ACADVL,ACADS,ACADL,ACADVL,ETFDH,ACAD11,ACOX2,EHHADH,ACOX2,ACOX2,HADHB,HSD17B4,ACOXL,HSD17B4,ACOXL,PPARD,HSD17B4,PEX7,SLC27A2,SLC25A17,PCCA,PCCB,ACADS,MUT,CPT2,ECHS1,ACAA2,ACADVL,CPT1A,EHHADH,ECH1,HADH,CPT1B,MCEE,BDH2,ACOXL,FABP1,AKT2,IRS1,CPT1A,PPARA,TWIST1,IRS2,MLYCD,MTOR,TYSND1,LONP2,ACOX3,ACAA1,SCP2,ABCD1,ACOX2,AMACR,CROT
KEGG Fatty acids synthesis	http://www.broadinstitute.org/gsea/msigdb/cards/FATTY_ACID_BIOSYNTHETIC_PROCESS.html	PTGES3,PRG3,FADS1,PTGS1,MCAT,FADS2,CD74,BRCA1,MIF,OXSM,PTGDS,LTA4H,HPGD,DEGS1
Hallmark Adipogenesis	http://www.broadinstitute.org/gsea/msigdb/cards/HALLMARK_ADIPOGENESIS	FABP4,ADIPOQ,PPARG,LIPE,DGAT1,LPL,CPT2,CD36,GPAM,ADIPOR2,ACAA2,ETFB,ACOX1,ACADM,HADH,IDH1,SORBS1,ACADS,UCK1,SCP2,DECR1,CDKN2C,TALDO1,TST,MCCC1,PGM1,REEP5,BCL2L13,SLC25A10,ME1,PHYH,PIM3,YWHAG,NDUFAB1,GPD2,ADIG,ECHS1,QDPR,CS,ECH1,SLC25A1,ACADL,TOB1,GRPEL1,CRAT,GBE1,SDPR,SCARB1,PEMT,CHCHD10,AK2,APOE,UQCR10,TANK,ANGPTL4,ACO2,FAH,ACLY,IFNGR1,SLC5A6,JAGN1,EPHX2,IDH3G,GPX3,ELMOD3,ORM1,RETSAT,ESRRA,HIBCH…
Reactome Cholesterol synthesis	http://www.broadinstitute.org/gsea/msigdb/cards/REACTOME_CHOLESTEROL_BIOSYNTHESIS	PMVK,EBP,CYP51A1,DHCR7,DHCR24,FDFT1,FDPS,HMGCR,HMGCS1,IDI1,LBR,LSS,MVD,MVK,NSDHL,HSD17B7,MSMO1,SC5DL,LOC651621,SQLE,TM7SF2,LOC730412,IDI2,GGPS1
SREBP1a targets	PMID:25619842	CDK7,RBPMS2,FIBCD1,PRDX2,CASZ1,MAP1LC3C,FBXO7,ZMYM5,TIMP2,VAMP8,PPAP2A,PMP22,SLC35D2,ANKRD33,VNN2,SIL1,RNASET2,AFF1,MYO1D,P4HA2,KDELR3,DCUN1D3,FUCA1,SP110,CPT1C,PICK1,CCDC92,ALDH1A2,FCRLA,IGF2R,C1orf85,MAPK3,ARF4,CAP2,GORASP2,GNPDA1,LTA4H,CHMP2A,TMEM150A,C15orf17,SERPINB6,GAD1,RNF14,CCDC28B,MARCKSL1,STARD10,KDM5B,DSE,C7orf42,ST3GAL5,ASPHD1,DBNDD1,ASS1,C10orf10,GPBAR1,SHBG,CRABP2,CXCL16,ASS1,LONRF…
SREBP2 targets	PMID:25619842	BHMT2,DHRS4L2,TGFBR3,MOAP1,C20orf24,DGKA,ACSS2,CDS2,SHMT1,CRYM,ETNK1,C2orf7,SHC1,PIWIL2,CHCHD7,PNP,EGR1,GDPD1,CABC1,CABLES2,ULBP1,PDPK1,SEC16A,JUND,TMEM217,UBAP1,OSBPL2,SH2D3C,TNFSF9,C17orf59,MVK,WDR59,ARC,ADIPOR2,TUBB3,HSPA1B,RAB43,C15orf57,C15orf57,C3orf37,SLC9A6,FLRT3,HMGCS1,RAB5B,TRIM24,DNAJB1,INO80C,SQLE,GCH1,SC4MOL,C18orf8,CASP6,HSD17B7P2,CYTH1,PNKD,ISCA2,CGN,SLC2A3,SPAG1,MFSD11,IDI1,PPP1R3…
Serine synthesis	Manual annotation	PHGDH,PSAT1,PSPH
1C mitochondria	Manual annotation	SHMT2,MTHFD2,MTHFD1L,SLC25A32
1C cytosol	Manual annotation	SHMT1,MTHFD1
Reactome Purine catabolism	http://www.broadinstitute.org/gsea/msigdb/cards/REACTOME_PURINE_CATABOLISM	NT5C2,GPX1,NT5C,PNP,NT5E,XDH,NT5C1A,CAT,NT5C1B,GDA
Myc targets	http://www.broadinstitute.org/gsea/msigdb/cards/DANG_MYC_TARGETS_UP.html	LDHA,RPL19,RPL13,SURF6,SNRPD3,CBX3,DPY30,TOP1,SFRS7,DDX18,H2AFZ,RPL10,DDX10,GNL3,HNRNPA2B1,SFRS1,CSDA,SFRS2,MRTO4,PYCR1,UXT,NME2,PA2G4,RPS19,RPS16,NME1,RPS17,RFC2,EIF2S1,SNRPB,CSTB,RPS13,AKAP1,PRPS2,EMP1,SRM,RCC1,PPAT,TK1,EIF3C,PSMB1,RPL9,METTL1,NPM1,RPL3,HSPE1,RPL5,RPS20,ODC1,PHB,DDX5,HNRNPA1,RPS5,EIF4B,CCT5,EIF4E,PPIA,PPID,POLD2,PCNA,HSPD1,MIR155HG,E2F1,E2F3,NBN,IMPA2,UCHL1,NAP1L1,PINK1,CAD,PRD…
HIF1a targets	NA	ABCB1,ABCG2,ADM,ADRA1B,AK3,ALDOA,BHLHB2,BHLHB3,BNIP3,BNIP3L,CA9,CCNG2,CD99,CDKN1A,CITED2,COL5A1,CP,CTGF,CTSD,CXCL12,CXCR4,CYP2S1,DDIT4,DEC1,EDN1,EGLN1,EGLN3,ENG,ENO1,EPO,ETS1,FECH,FN1,FURIN,GAPDH,GPI,GPX3,HK1,HK2,HMOX1,HSP90B1,ID2,IGF2,IGFBP1,IGFBP2,IGFBP3,ITGB2,KRT14,KRT18,KRT19,LDHA,LEP,LOX,LRP1,MCL1,MET,MMP14,MMP2,MXI1,NOS2A,NOS3,NPM1,NR4A1,NT5E,PDGFA,PDK1,PFKFB3,PFKL,PGK1,PH-4,PKM2,PLAUR,PMAI…
NFKb targets	PMID:16595631	ABCB1,ACCN1,ADH,ADORA1,AFP,AGER,AGPAT1,AGT,ALOX12,AMH,APOC3,APP,AR,ARL1,B2M,BCL2,BCL2A1,BCL2L1,BCL2L10,BDKRB1,BF,BIRC2,BIRC3,BMP2,C2,C3,C4A,CALCA,CARD15,CASP4,CCL1,CCL11,CCL15,CCL19,CCL2,CCL21,CCL22,CCL23,CCL28,CCL3,CCL4,CCL4L,CCL5,CCND1,CCR5,CCR7,CD209,CD3G,CD48,CD69,CD74,CD80,CD83,CDKN1A,CDKN2A,CFLAR,COL2A1,CR1,CRP,CSF1,CSF2,CSF3,CTSB,CX3CL1,CXCL1,CXCL10,CXCL11,CXCL13,CXCL2,CXCL3,CXCL3,CXCL5,CY…
Atf4 targets	PMID:23624402	AKAP2,APBB2,APOBEC1,SLC7A1,BCAT1,CASP4,CAST,RUNX3,COL18A1,CP,BCAR1,DPYSL2,CR1L,DDC,EIF4EBP1,F3,FCER1G,TSC22D3,SLC6A9,GOT1,GPAM,GRB10,GSTO1,HMOX1,IER2,IL1R1,IL2,INPP5B,MDFIC,KLF4,LMO4,LTBP3,MAZ,LOC100286979,SLC3A2,MRAS,MAP4,MTHFR,MYOM1,NDRG1,NF1,NFKB1,NOS2,OSMR,PDE1A,PER3,ABCB1,PLD1,PTPN12,PTPRS,RAD21,RAI1,RAN,RBM4,RPS6KA2,RUVBL2,CCL13,CCL7,SERPINF1,SLC1A5,SLIT1,SERPINB9,SRPK1,EIF1,SURF6,SYNJ2,TNF…
Nrf2 targets	PMID:20460467, Supplemental Table 5	C16orf63,C8orf4,C16orf72,C20orf108,C9orf3,C15orf24,C12orf29,ABCC1,ABCC5,ACAP2,ADAM23,ADCY1,ADO,AHR,C22orf36,AKAP7,AKR1A1,ALS2,ANKRD44,ANXA1,AOX1,APPL2,ARHGAP18,ARHGDIB,ASB3,ATG16L2,B3GNT2,BBS9,C12orf26,BET1,BLVRB,BMP8A,BMPER,BMPR1A,KIAA0415,CAPN7,CBARA1,CBR3,CCDC104,CCDC109B,CCDC53,CCDC90B,CD302,CDH11,CDKN2B,CHPT1,CLCN1,CLN5,CLTC,COL4A1,COMMD6,CORO7,CPNE8,CPT1A,CR1L,CTSB,CTSO,CXCL6,DAAM2,DAGLB,DC…
HSF1 targets	HSF1 targets in cancer [PMID:22863008]	AANAT,ABCC5,ABHD3,ACOT7,ADAMTS13,ADAT2,ADCK4,AGBL5,AHSA1,AK3L1,ALG10,ALOXE3,ANAPC2,ANG,ANGEL1,ANKRD13D,AOF2,APP,ASAH3L,ATF3,ATL3,ATP2C1,ATP6V1A,ATXN1,AZIN1,B3GALNT2,B3GNT1,BAG3,BAHD1,BANF1,BCL10,BCO2,BMF,BMS1,BRF2,BRMS1,C10orf4,C11orf2,C11orf68,C14orf112,C14orf133,C14orf43,C17orf75,C18orf25,C18orf55,C19orf33,C19orf6,C1orf160,C1orf172,C1orf182,C20orf19,C21orf7,C21orf70,C22orf16,C2orf37,C2orf67,C2o…
TFEB targets	PMID:21752829	ASAH1,CTSA,CTSB,CTSD,CTSF,GAA,GALNS,GBA,GLA,GLB1,GNS,GUSB,HEXA,HEXB,IFI30,NAGLU,NEU1,PLBD2,PPT1,PSAP,SCPEP1,SGSH,TPP1,C1orf85,CD63,CLCN7,CLN3,CTNS,MCOLN1,SLC36A1,LAMP1,TMEM55B,ATP6AP1,ATP6V0A1,ATP6V0B,ATP6V0C,ATP6V0D1,ATP6V0D2,ATP6V0E1,ATP6V1A,ATP6V1B2,ATP6V1C1,ATP6V1D,ATP6V1E1,ATP6V1G1,ATP6V1H,NAGPA,GNPTG,IGF2R,M6PR,BLOC1S1,BLOC1S3,HPS1,HPS3,HPS5,SUMF1,,BECN1,GABARAP,HIF1A,NRBF2,PRKAG2,RAB7A,RRA…
DNA repair	http://sciencepark.mdanderson.org/labs/wood/DNA_Repair_Genes.html	ALKBH2 ,ALKBH3,APEX1,APEX2,APTX,ATM,ATR,ATRIP,BCCIP,BLM,BRCA1,BRCA2,CCNH,CDK7,CETN2,CHAF1A,CHEK1,CHEK2,CKN1,CLK2,DCLRE1A,DCLRE1B,DCLRE1C,DDB1,DDB2,DMC1,DUT,EME1,EME2,ERCC1,ERCC2,ERCC3,ERCC4,ERCC5,ERCC6,EXO1,FAAP24,FANCA,FANCB,FANCC,FANCD2,FANCE,FANCF,FANCG,FANCI,FANCL,FANCM,FANCN,FEN1,FLJ35220,G22P1,GEN1,GTF2H1,GTF2H2,GTF2H3,GTF2H4,GTF2H5,H2AFX,HELQ,HUS1,LIG1,LIG3,LIG4,MAD2L2,MBD4,MDC1,MGMT,MLH1,…
GO Apoptosis	GO:0006915	GNGT1,CRYAA,FGF4,SCRIB,LEF1,PARK2,PSMD10,AVP,IGF1,AKT1,BCL2L1,FXN,GPX1,TP63,KCNIP3,PTEN,BCL6,IL2,IRS2,BNIP3L,PRKRA,SERINC3,FOXO3,TGFBR1,NGFR,RRM2B,SHISA5,BCL2L11,ZMAT3,CASP3,BCL2L11,TP53,USP7,HRK,TNFRSF10A,DFFA,HIP1,EI24,PDCD5,UNC13B,ALOX15B,TNFSF12,BCL2L11,FOXO3,TNFSF14,BNIP3L,NUPR1,TLR2,ERN1,NDUFS3,PRKRA,DEDD,SMNDC1,DFFB,STK17B,BCL10,LALBA,PLG,AGT,C5,TGFB1,LTA,TNF,IFNA2,IFNB1,APOE,C9,APP,INHA,G…
GO Necrotic_cell_death	GO:0070265	GSTP1,SLC25A4,TNF,FASLG,RIPK1,FASLG,TSPO,TNF,FAS,TSPO,RIPK1,MGEA5,TNF,FASLG,FADD
KEGG Ferroptosis	https://compath.scai.fraunhofer.de/pathway/kegg/path:hsa04216	GSS,ATG7,ACSL6,ACSL1,ACSL5,PCBP1,ACSL3,PCBP2,SLC3A2,ATG5,VDAC2,CYBB,STEAP3,FTMT,NCOA4,ALOX15,SAT2,TFRC,MAP1LC3A,FTL,TF,SLC39A8,CP,TP53,SAT1,GCLC,HMOX1,MAP1LC3C,GCLM,VDAC3,PRNP,ACSL4,SLC11A2,SLC7A11,SLC40A1,FTH1,GPX4,SLC39A14,LPCAT3,MAP1LC3B
