# Supplementary material for: Identification of putative calorie restriction mimetics using mammalian gene expression profiles
Source: Open Biol. 2020 Sep 16;10(9):200158. doi: 10.1098/rsob.200158 (PMC7536090; doi:10.1098/rsob.200158)
Supplement: Supplementary Table 2 [file rsob200158supp2.xlsx]

## Sheet: Compounds
1-Naphthyl Isothiocyanate
17-Methyltestosterone
2-Acetylaminofluorene
3-Methylcholanthrene
6-Mercaptopurine
Acetaminophen
Acetazolamide
Aflatoxin B1
Albendazole
Allyl Alcohol
Alpha-Naphthoflavone
Altretamine
Amantadine
Aminoglutethimide
Aminosalicylic Acid
Amiodarone
Amlodipine
Anastrozole
Artemisinin
Aspirin
Atorvastatin
Azathioprine
Balsalazide
Benzethonium Chloride
Benzothiazyl Disulfide
Beta-Estradiol
Beta-Estradiol 3-Benzoate
Beta-Naphthoflavone
Betamethasone
Bezafibrate
Bis(2-Ethylhexyl)Phthalate
Bisphenol A
Bithionol
Carbamazepine
Carbimazole
Carbon Tetrachloride
Carmustine
Carvedilol
Catechol
CerIVastatin
Chlorambucil
Chloroform
Chloroxylenol
Cholecalciferol
Cinnarizine
Citalopram
Clofibrate
Clofibric Acid
Clomiphene
Clomipramine
Clonazepam
Closantel
Clotrimazole
Cortisone
Crotamiton
Cyclopropane Carboxylic Acid
Cyclosporin A
Cyproterone Acetate
Cytarabine
Danazol
Daunorubicin
Dexamethasone
Diazepam
Diclofenac
Diethylstilbestrol
Digoxin
Doxorubicin
Econazole
Enoxacin
Epirubicin
Erlotinib
Erythromycin
Estriol
Ethanol
Ethinylestradiol
Ethisterone
Ethylestrenol
Etodolac
Fenbendazole
Fenofibrate
Finasteride
Flubendazole
Fluconazole
Fludrocortisone Acetate
Fluocinolone Acetonide
Fluphenazine
Fluvastatin
Gefitinib
Gemfibrozil
Genistein
Gentamicin
Gentian Violet
Glipizide
Hexachlorophene
Hydrazine
Hydrocortisone
Ibuprofen
Idebenone
Ifosfamide
Imatinib
Indomethacin
Interleukin 1 Beta
Interleukin 6
Isoeugenol
Isotretinoin
Itraconazole
Ketoconazole
Ketorolac
Label
Lead (II) Acetate
Lead(IV) Acetate
Leflunomide
Letrozole
Lomefloxacin
Lomustine
Lorazepam
Lovastatin
Mebendazole
Megestrol Acetate
Meloxicam
Mestranol
Methapyrilene
Methimazole
Methotrexate
Methyl Salicylate
Miconazole
Mifepristone
Mitomycin C
MLN-518
Modafinil
N
N-Nitrosodiethylamine
N-Nitrosodimethylamine
Nafenopin
Naproxen
Neomycin
Nimesulide
Nimetazepam
Nitrazepam
Norethindrone
Norethindrone Acetate
Nystatin
Olanzapine
Oxfendazole
Oxymetazoline
Oxymetholone
Oxytetracycline
Pantoprazole
Pemoline
Phenobarbital
Phenothiazine
Piclamilast
Pioglitazone
Pirinixic Acid
Pramoxine
Prednisolone
Primidone
Procarbazine
Progesterone
Promethazine
Propylthiouracil
Pyrogallol
Rabeprazole
Raloxifene
Rofecoxib
Roflumilast
Rolipram
Rosiglitazone
Roxithromycin
Safrole
Salicylic Acid
Sildenafil
Simvastatin
Sodium Arsenite
Sotalol
Spironolactone
Stanozolol
Stavudine
Streptozotocin
Sulindac
Tamoxifen
Testosterone
Thiabendazole
Thioacetamide
Thioguanine
Tosufloxacin
Trichloroacetic Acid
Troglitazone
Tropisetron
Valproic Acid
Vinblastine
Vinorelbine
Zileuton
Zomepirac

## Sheet: Conditions
Compound	Dose	Time (days)	Vehicle	N Replicates		Source	GSE57815
1,1-Dichloroethene	600 mg/kg	3 d	Water	3		Description	All conditions with associated gene expression profiles, where a condition defined by the combination of Compound/Dose/Time
1,1-Dichloroethene	600 mg/kg	1 d	Water	3
1,1-Dichloroethene	600 mg/kg	5 d	Water	3
2,3,7,8-Tetrachlorodibenzo-P-Dioxin	0.02 mg/kg	1 d	CMC	3
2,3,7,8-Tetrachlorodibenzo-P-Dioxin	0.02 mg/kg	3 d	CMC	3
2,3,7,8-Tetrachlorodibenzo-P-Dioxin	0.02 mg/kg	5 d	CMC	3
3,3',4',5-Tetrachlorosalicylanilide	5 mg/kg	1 d	Corn Oil	3
3,3',4',5-Tetrachlorosalicylanilide	5 mg/kg	0.25 d	Corn Oil	3
4,4'-Methylenedianiline	81 mg/kg	3 d	Corn Oil	3
4,4'-Methylenedianiline	81 mg/kg	1 d	Corn Oil	3
4,4'-Methylenedianiline	81 mg/kg	5 d	Corn Oil	3
Water	0 mg/kg	0.25 d	Water	11	Control
CMC	0 mg/kg	3 d	CMC	18
CMC	0 mg/kg	5 d	CMC	19
CMC	0 mg/kg	0.25 d	CMC	3
CMC	0 mg/kg	1 d	CMC	13
Water	0 mg/kg	5 d	Water	13
Water	0 mg/kg	3 d	Water	12
Water	0 mg/kg	1 d	Water	12
Saline	0 mg/kg	0.25 d	Saline	27
Corn Oil	0 mg/kg	1 d	Corn Oil	19
Corn Oil	0 mg/kg	5 d	Corn Oil	11
Corn Oil	0 mg/kg	3 d	Corn Oil	19
Corn Oil	0 mg/kg	0.25 d	Corn Oil	28
Saline	0 mg/kg	1 d	Saline	21
Saline	0 mg/kg	5 d	Saline	15
Saline	0 mg/kg	3 d	Saline	18
Corn Oil	0 mg/kg	7 d	Corn Oil	5
Saline	0 mg/kg	7 d	Saline	6
RSA/Saline	0 mg/kg	1 d	RSA/Saline	3
RSA/Saline	0 mg/kg	0.25 d	RSA/Saline	3
1-Naphthyl Isothiocyanate	60 mg/kg	0.25 d	Corn Oil	3
1-Naphthyl Isothiocyanate	60 mg/kg	7 d	Corn Oil	3
1-Naphthyl Isothiocyanate	60 mg/kg	3 d	Corn Oil	3
1-Naphthyl Isothiocyanate	30 mg/kg	0.25 d	Corn Oil	3
17-Methyltestosterone	2000 mg/kg	3 d	CMC	3
17-Methyltestosterone	2000 mg/kg	5 d	CMC	3
2-Acetylaminofluorene	30 mg/kg	3 d	CMC	3
3-Methylcholanthrene	300 mg/kg	1 d	CMC	3
3-Methylcholanthrene	300 mg/kg	3 d	CMC	3
3-Methylcholanthrene	300 mg/kg	5 d	CMC	3
6-Mercaptopurine	25 mg/kg	5 d	Corn Oil	3
6-Mercaptopurine	25 mg/kg	3 d	Corn Oil	3
Acetaminophen	100 mg/kg	5 d	Corn Oil	3
Acetazolamide	250 mg/kg	0.25 d	Corn Oil	3
Aflatoxin B1	0.3 mg/kg	3 d	CMC	3
Aflatoxin B1	0.3 mg/kg	5 d	CMC	3
Albendazole	62 mg/kg	3 d	Corn Oil	3
Albendazole	62 mg/kg	0.25 d	Corn Oil	3
Albendazole	62 mg/kg	1 d	Corn Oil	3
Allyl Alcohol	16 mg/kg	7 d	Saline	3
Allyl Alcohol	32 mg/kg	5 d	Saline	3
Allyl Alcohol	16 mg/kg	0.25 d	Saline	3
Allyl Alcohol	16 mg/kg	3 d	Saline	3
Allyl Alcohol	16 mg/kg	1 d	Saline	6
Allyl Alcohol	16 mg/kg	5 d	Saline	3
Allyl Alcohol	25 mg/kg	7 d	Saline	3
Allyl Alcohol	25 mg/kg	1 d	Saline	3
Allyl Alcohol	25 mg/kg	3 d	Saline	3
Allyl Alcohol	32 mg/kg	1 d	Saline	3
Allyl Alcohol	32 mg/kg	3 d	Saline	3
Alpha-Naphthoflavone	80 mg/kg	5 d	CMC	3
Altretamine	40 mg/kg	3 d	Corn Oil	3
Altretamine	13 mg/kg	1 d	Corn Oil	3
Altretamine	13 mg/kg	3 d	Corn Oil	3
Altretamine	13 mg/kg	0.25 d	Corn Oil	3
Altretamine	13 mg/kg	5 d	Corn Oil	3
Altretamine	40 mg/kg	1 d	Corn Oil	3
Altretamine	40 mg/kg	0.25 d	Corn Oil	3
Amantadine	220 mg/kg	1 d	Water	3
Aminoglutethimide	350 mg/kg	3 d	CMC	3
Aminosalicylic Acid	2337 mg/kg	5 d	CMC	3
Aminosalicylic Acid	2337 mg/kg	1 d	CMC	3
Amiodarone	147 mg/kg	5 d	CMC	3
Amiodarone	147 mg/kg	3 d	CMC	3
Amlodipine	19 mg/kg	3 d	Corn Oil	3
Amlodipine	0.2 mg/kg	1 d	Corn Oil	3
Amlodipine	0.2 mg/kg	0.25 d	Corn Oil	3
Anastrozole	400 mg/kg	5 d	CMC	3
Anastrozole	400 mg/kg	3 d	CMC	3
Anastrozole	400 mg/kg	1 d	CMC	3
Artemisinin	2000 mg/kg	5 d	CMC	3
Artemisinin	2000 mg/kg	3 d	CMC	3
Artemisinin	2000 mg/kg	1 d	CMC	3
Aspirin	375 mg/kg	5 d	Corn Oil	3
Aspirin	375 mg/kg	3 d	Corn Oil	3
Aspirin	35 mg/kg	5 d	Corn Oil	3
Aspirin	35 mg/kg	1 d	Corn Oil	3
Aspirin	375 mg/kg	0.25 d	Corn Oil	3
Aspirin	35 mg/kg	0.25 d	Corn Oil	3
Aspirin	167 mg/kg	1 d	Corn Oil	3
Aspirin	167 mg/kg	3 d	Corn Oil	3
Atorvastatin	2.5 mg/kg	3 d	Corn Oil	3
Atorvastatin	2.5 mg/kg	1 d	Corn Oil	3
Atorvastatin	2.5 mg/kg	5 d	Corn Oil	3
Atorvastatin	2.5 mg/kg	0.25 d	Corn Oil	3
Atorvastatin	300 mg/kg	0.25 d	Corn Oil	3
Azathioprine	20 mg/kg	3 d	Corn Oil	3
Azathioprine	54 mg/kg	3 d	Water	3
Azathioprine	160 mg/kg	3 d	Corn Oil	3
Azathioprine	54 mg/kg	5 d	Water	3
Balsalazide	1100 mg/kg	1 d	Water	3
Balsalazide	1100 mg/kg	5 d	Water	3
Balsalazide	1100 mg/kg	3 d	Water	3
Balsalazide	1100 mg/kg	0.25 d	Water	3
Benzethonium Chloride	30 mg/kg	3 d	Corn Oil	3
Benzothiazyl Disulfide	2600 mg/kg	5 d	Corn Oil	3
Benzothiazyl Disulfide	2600 mg/kg	1 d	Corn Oil	3
Benzothiazyl Disulfide	2600 mg/kg	3 d	Corn Oil	3
Beta-Estradiol	150 mg/kg	1 d	Corn Oil	3
Beta-Estradiol	0.3 mg/kg	3 d	Corn Oil	3
Beta-Estradiol	150 mg/kg	5 d	Corn Oil	3
Beta-Estradiol	0.3 mg/kg	1 d	Corn Oil	3
Beta-Estradiol	0.3 mg/kg	0.25 d	Corn Oil	3
Beta-Estradiol	0.3 mg/kg	5 d	Corn Oil	3
Beta-Estradiol	150 mg/kg	3 d	Corn Oil	3
Beta-Estradiol	150 mg/kg	0.25 d	Corn Oil	3
Beta-Estradiol 3-Benzoate	2 mg/kg	3 d	Corn Oil	3
Beta-Estradiol 3-Benzoate	2 mg/kg	1 d	Corn Oil	3
Beta-Estradiol 3-Benzoate	0.25 mg/kg	0.25 d	Corn Oil	3
Beta-Estradiol 3-Benzoate	0.25 mg/kg	1 d	Corn Oil	3
Beta-Naphthoflavone	1500 mg/kg	3 d	CMC	3
Beta-Naphthoflavone	1500 mg/kg	5 d	CMC	3
Beta-Naphthoflavone	1500 mg/kg	1 d	CMC	3
Betamethasone	79 mg/kg	5 d	Corn Oil	3
Betamethasone	79 mg/kg	3 d	Corn Oil	3
Betamethasone	79 mg/kg	1 d	Corn Oil	3
Bezafibrate	617 mg/kg	3 d	Corn Oil	3
Bezafibrate	100 mg/kg	1 d	Corn Oil	3
Bezafibrate	100 mg/kg	3 d	Corn Oil	3
Bezafibrate	100 mg/kg	0.25 d	Corn Oil	3
Bezafibrate	617 mg/kg	0.25 d	Corn Oil	3
Bezafibrate	100 mg/kg	7 d	Corn Oil	3
Bezafibrate	617 mg/kg	7 d	Corn Oil	3
Bis(2-Ethylhexyl)Phthalate	1000 mg/kg	5 d	Corn Oil	3
Bis(2-Ethylhexyl)Phthalate	1000 mg/kg	3 d	Corn Oil	3
Bisphenol A	610 mg/kg	1 d	Corn Oil	3
Bisphenol A	100 mg/kg	1 d	Corn Oil	3
Bisphenol A	610 mg/kg	0.25 d	Corn Oil	3
Bithionol	59 mg/kg	5 d	Corn Oil	3
Bithionol	59 mg/kg	3 d	Corn Oil	3
Bithionol	333 mg/kg	1 d	Corn Oil	3
Bithionol	333 mg/kg	5 d	Corn Oil	3
Bithionol	59 mg/kg	0.25 d	Corn Oil	3
Bithionol	333 mg/kg	0.25 d	Corn Oil	3
Bithionol	59 mg/kg	1 d	Corn Oil	3
Carbamazepine	490 mg/kg	5 d	CMC	3
Carbamazepine	490 mg/kg	1 d	CMC	3
Carbamazepine	490 mg/kg	3 d	CMC	3
Carbimazole	400 mg/kg	1 d	Water	3
Carbimazole	400 mg/kg	3 d	Water	3
Carbimazole	400 mg/kg	5 d	Water	3
Carbon Tetrachloride	400 mg/kg	3 d	Corn Oil	3
Carbon Tetrachloride	1175 mg/kg	1 d	Corn Oil	3
Carbon Tetrachloride	1175 mg/kg	0.25 d	Corn Oil	3
Carbon Tetrachloride	1175 mg/kg	7 d	Corn Oil	3
Carbon Tetrachloride	1175 mg/kg	3 d	Corn Oil	3
Carbon Tetrachloride	400 mg/kg	7 d	Corn Oil	3
Carbon Tetrachloride	400 mg/kg	1 d	Corn Oil	3
Carbon Tetrachloride	400 mg/kg	0.25 d	Corn Oil	3
Carmustine	4 mg/kg	3 d	Corn Oil	3
Carmustine	16 mg/kg	5 d	Corn Oil	3
Carmustine	4 mg/kg	1 d	Corn Oil	3
Carmustine	4 mg/kg	5 d	Corn Oil	3
Carmustine	16 mg/kg	1 d	Corn Oil	3
Carmustine	16 mg/kg	0.25 d	Corn Oil	3
Carmustine	4 mg/kg	0.25 d	Corn Oil	3
Carvedilol	2000 mg/kg	1 d	Corn Oil	3
Carvedilol	2000 mg/kg	3 d	Corn Oil	3
Carvedilol	2000 mg/kg	5 d	Corn Oil	3
Catechol	195 mg/kg	1 d	Saline	3
Catechol	195 mg/kg	3 d	Saline	3
Catechol	195 mg/kg	5 d	Saline	3
Catechol	195 mg/kg	0.25 d	Saline	3
Catechol	40 mg/kg	0.25 d	Saline	3
Catechol	40 mg/kg	1 d	Saline	3
CerIVastatin	7 mg/kg	5 d	Corn Oil	3
CerIVastatin	0.05 mg/kg	0.25 d	Corn Oil	3
CerIVastatin	7 mg/kg	1 d	Corn Oil	3
CerIVastatin	0.05 mg/kg	1 d	Corn Oil	3
CerIVastatin	7 mg/kg	3 d	Corn Oil	3
Chlorambucil	4.5 mg/kg	3 d	Corn Oil	3
Chlorambucil	0.6 mg/kg	5 d	Corn Oil	3
Chlorambucil	0.6 mg/kg	0.25 d	Corn Oil	3
Chloroform	600 mg/kg	3 d	Water	3
Chloroform	600 mg/kg	3 d	Corn Oil	3
Chloroform	600 mg/kg	1 d	Water	3
Chloroform	600 mg/kg	1 d	Corn Oil	3
Chloroform	600 mg/kg	5 d	Corn Oil	3
Chloroform	60 mg/kg	0.25 d	Water	3
Chloroxylenol	1915 mg/kg	3 d	Corn Oil	3
Cholecalciferol	8 mg/kg	3 d	CMC	3
Cinnarizine	750 mg/kg	3 d	CMC	3
Citalopram	90 mg/kg	0.25 d	Corn Oil	3
Clofibrate	130 mg/kg	3 d	Corn Oil	3
Clofibrate	500 mg/kg	7 d	Corn Oil	3
Clofibrate	130 mg/kg	7 d	Corn Oil	3
Clofibric Acid	448 mg/kg	1 d	Corn Oil	3
Clofibric Acid	448 mg/kg	3 d	Corn Oil	3
Clofibric Acid	448 mg/kg	5 d	Corn Oil	3
Clomiphene	250 mg/kg	5 d	CMC	3
Clomiphene	250 mg/kg	3 d	CMC	3
Clomipramine	115 mg/kg	3 d	Water	3
Clonazepam	2500 mg/kg	0.25 d	CMC	3
Clonazepam	2500 mg/kg	1 d	CMC	3
Clonazepam	2500 mg/kg	5 d	CMC	3
Clonazepam	2500 mg/kg	3 d	CMC	3
Closantel	22 mg/kg	3 d	CMC	3
Closantel	22 mg/kg	1 d	CMC	3
Closantel	22 mg/kg	5 d	CMC	3
Clotrimazole	89 mg/kg	3 d	Corn Oil	3
Clotrimazole	89 mg/kg	5 d	Corn Oil	3
Clotrimazole	52 mg/kg	5 d	Corn Oil	3
Clotrimazole	52 mg/kg	3 d	Corn Oil	3
Clotrimazole	52 mg/kg	0.25 d	Corn Oil	3
Clotrimazole	178 mg/kg	0.25 d	Corn Oil	3
Clotrimazole	89 mg/kg	0.25 d	Corn Oil	3
Cortisone	206 mg/kg	1 d	CMC	3
Cortisone	206 mg/kg	5 d	CMC	3
Cortisone	206 mg/kg	3 d	CMC	3
Crotamiton	750 mg/kg	5 d	Corn Oil	3
Crotamiton	750 mg/kg	1 d	Corn Oil	3
Crotamiton	750 mg/kg	3 d	Corn Oil	3
Cyclopropane Carboxylic Acid	375 mg/kg	3 d	Water	3
Cyclopropane Carboxylic Acid	375 mg/kg	1 d	Water	3
Cyclosporin A	350 mg/kg	5 d	Corn Oil	3
Cyproterone Acetate	2500 mg/kg	1 d	CMC	3
Cyproterone Acetate	2500 mg/kg	3 d	CMC	3
Cyproterone Acetate	2500 mg/kg	0.25 d	CMC	3
Cyproterone Acetate	2500 mg/kg	5 d	CMC	3
Cytarabine	487 mg/kg	3 d	Saline	3
Danazol	2000 mg/kg	3 d	CMC	3
Daunorubicin	3.25 mg/kg	1 d	Saline	3
Dexamethasone	1 mg/kg	5 d	Corn Oil	3
Dexamethasone	1 mg/kg	1 d	Corn Oil	3
Dexamethasone	150 mg/kg	3 d	Corn Oil	3
Dexamethasone	1 mg/kg	3 d	Corn Oil	3
Dexamethasone	150 mg/kg	1 d	Corn Oil	3
Dexamethasone	1 mg/kg	0.25 d	Corn Oil	3
Dexamethasone	150 mg/kg	0.25 d	Corn Oil	3
Diazepam	710 mg/kg	1 d	CMC	3
Diazepam	710 mg/kg	3 d	CMC	3
Diclofenac	10 mg/kg	1 d	Corn Oil	3
Diclofenac	10 mg/kg	3 d	Corn Oil	3
Diclofenac	10 mg/kg	0.25 d	Corn Oil	3
Diethylstilbestrol	280 mg/kg	3 d	Corn Oil	3
Diethylstilbestrol	280 mg/kg	5 d	Corn Oil	3
Diethylstilbestrol	2.8 mg/kg	1 d	Corn Oil	3
Diethylstilbestrol	280 mg/kg	0.25 d	Corn Oil	3
Diethylstilbestrol	2.8 mg/kg	0.25 d	Corn Oil	3
Diethylstilbestrol	2.8 mg/kg	5 d	Corn Oil	3
Diethylstilbestrol	2.8 mg/kg	3 d	Corn Oil	3
Digoxin	11 mg/kg	1 d	Corn Oil	3
Doxorubicin	0.65 mg/kg	3 d	Saline	3
Doxorubicin	3 mg/kg	1 d	Saline	3
Doxorubicin	3 mg/kg	3 d	Saline	3
Doxorubicin	3 mg/kg	5 d	Saline	3
Doxorubicin	0.65 mg/kg	1 d	Saline	3
Doxorubicin	0.65 mg/kg	0.25 d	Saline	3
Doxorubicin	3 mg/kg	0.25 d	Saline	3
Econazole	334 mg/kg	5 d	Corn Oil	3
Econazole	43 mg/kg	5 d	Corn Oil	3
Econazole	334 mg/kg	1 d	Corn Oil	3
Econazole	43 mg/kg	3 d	Corn Oil	3
Econazole	43 mg/kg	0.25 d	Corn Oil	3
Econazole	334 mg/kg	0.25 d	Corn Oil	3
Enoxacin	100 mg/kg	3 d	Corn Oil	3
Enoxacin	750 mg/kg	1 d	Corn Oil	3
Enoxacin	100 mg/kg	1 d	Corn Oil	3
Enoxacin	750 mg/kg	0.25 d	Corn Oil	3
Enoxacin	100 mg/kg	0.25 d	Corn Oil	3
Epirubicin	2.7 mg/kg	5 d	Saline	3
Epirubicin	2.7 mg/kg	1 d	Saline	3
Epirubicin	2.7 mg/kg	3 d	Saline	3
Erlotinib	116 mg/kg	5 d	Water	3
Erlotinib	58 mg/kg	3 d	Water	3
Erlotinib	116 mg/kg	3 d	Water	3
Erlotinib	58 mg/kg	5 d	Water	3
Erlotinib	116 mg/kg	1 d	Water	3
Erlotinib	58 mg/kg	1 d	Water	3
Erythromycin	1500 mg/kg	5 d	CMC	3
Erythromycin	1500 mg/kg	3 d	CMC	3
Erythromycin	1500 mg/kg	1 d	CMC	3
Estriol	313 mg/kg	5 d	CMC	3
Estriol	313 mg/kg	1 d	CMC	3
Estriol	313 mg/kg	3 d	CMC	3
Ethanol	6000 mg/kg	0.25 d	Saline	3
Ethinylestradiol	10 mg/kg	1 d	Corn Oil	3
Ethinylestradiol	1480 mg/kg	5 d	Corn Oil	3
Ethinylestradiol	1480 mg/kg	1 d	Corn Oil	3
Ethinylestradiol	1480 mg/kg	0.25 d	Corn Oil	3
Ethinylestradiol	10 mg/kg	0.25 d	Corn Oil	3
Ethinylestradiol	10 mg/kg	3 d	Corn Oil	3
Ethinylestradiol	10 mg/kg	5 d	Corn Oil	3
Ethisterone	1500 mg/kg	1 d	CMC	3
Ethisterone	1500 mg/kg	3 d	CMC	3
Ethisterone	1500 mg/kg	5 d	CMC	3
Ethylestrenol	390 mg/kg	5 d	CMC	4
Etodolac	24 mg/kg	1 d	CMC	3
Etodolac	24 mg/kg	3 d	CMC	3
Fenbendazole	375 mg/kg	1 d	Corn Oil	3
Fenofibrate	215 mg/kg	3 d	Corn Oil	3
Fenofibrate	43 mg/kg	1 d	Corn Oil	3
Fenofibrate	215 mg/kg	5 d	Corn Oil	3
Fenofibrate	215 mg/kg	0.25 d	Corn Oil	3
Fenofibrate	43 mg/kg	0.25 d	Corn Oil	3
Fenofibrate	215 mg/kg	1 d	Corn Oil	3
Fenofibrate	100 mg/kg	1 d	Corn Oil	3
Fenofibrate	100 mg/kg	0.25 d	Corn Oil	3
Fenofibrate	100 mg/kg	7 d	Corn Oil	3
Finasteride	800 mg/kg	5 d	Corn Oil	3
Finasteride	800 mg/kg	3 d	Corn Oil	3
Flubendazole	1200 mg/kg	1 d	Corn Oil	3
Fluconazole	394 mg/kg	1 d	Corn Oil	3
Fluconazole	394 mg/kg	3 d	Corn Oil	3
Fluconazole	394 mg/kg	5 d	Corn Oil	3
Fluconazole	10 mg/kg	0.25 d	Corn Oil	3
Fluconazole	394 mg/kg	0.25 d	Corn Oil	3
Fludrocortisone Acetate	125 mg/kg	1 d	CMC	3
Fluocinolone Acetonide	2.5 mg/kg	3 d	Corn Oil	3
Fluocinolone Acetonide	2.5 mg/kg	5 d	Corn Oil	3
Fluocinolone Acetonide	2.5 mg/kg	1 d	Corn Oil	3
Fluphenazine	22 mg/kg	1 d	Corn Oil	3
Fluphenazine	2.5 mg/kg	1 d	Corn Oil	3
Fluphenazine	2.5 mg/kg	3 d	Corn Oil	3
Fluphenazine	22 mg/kg	0.25 d	Corn Oil	3
Fluphenazine	2.5 mg/kg	0.25 d	Corn Oil	3
Fluvastatin	5 mg/kg	5 d	Corn Oil	3
Fluvastatin	94 mg/kg	1 d	Corn Oil	3
Fluvastatin	5 mg/kg	1 d	Corn Oil	3
Fluvastatin	94 mg/kg	0.25 d	Corn Oil	3
Fluvastatin	94 mg/kg	3 d	Corn Oil	3
Fluvastatin	5 mg/kg	0.25 d	Corn Oil	3
Gefitinib	116 mg/kg	5 d	Water	3
Gefitinib	58 mg/kg	1 d	Water	3
Gefitinib	116 mg/kg	1 d	Water	3
Gefitinib	58 mg/kg	3 d	Water	3
Gefitinib	116 mg/kg	3 d	Water	3
Gefitinib	58 mg/kg	5 d	Water	3
Gemfibrozil	700 mg/kg	1 d	Corn Oil	3
Gemfibrozil	100 mg/kg	3 d	Corn Oil	3
Gemfibrozil	700 mg/kg	3 d	Corn Oil	3
Gemfibrozil	100 mg/kg	1 d	Corn Oil	3
Gemfibrozil	100 mg/kg	0.25 d	Corn Oil	3
Gemfibrozil	700 mg/kg	0.25 d	Corn Oil	3
Gemfibrozil	100 mg/kg	7 d	Corn Oil	3
Gemfibrozil	700 mg/kg	7 d	Corn Oil	3
Genistein	20 mg/kg	0.25 d	Corn Oil	3
Genistein	20 mg/kg	5 d	Corn Oil	3
Gentamicin	267 mg/kg	3 d	Corn Oil	3
Gentamicin	267 mg/kg	5 d	Corn Oil	3
Gentian Violet	18 mg/kg	3 d	Corn Oil	3
Gentian Violet	18 mg/kg	1 d	Corn Oil	3
Glipizide	2500 mg/kg	0.25 d	CMC	3
Hexachlorophene	8 mg/kg	1 d	Corn Oil	3
Hydrazine	45 mg/kg	3 d	Water	3
Hydrazine	45 mg/kg	0.25 d	Water	3
Hydrazine	45 mg/kg	5 d	Water	3
Hydrocortisone	56 mg/kg	1 d	Corn Oil	3
Hydrocortisone	56 mg/kg	5 d	Corn Oil	3
Hydrocortisone	56 mg/kg	3 d	Corn Oil	3
Ibuprofen	263 mg/kg	1 d	Corn Oil	3
Ibuprofen	263 mg/kg	5 d	Corn Oil	3
Ibuprofen	263 mg/kg	3 d	Corn Oil	3
Idebenone	2500 mg/kg	0.25 d	CMC	3
Ifosfamide	143 mg/kg	3 d	Saline	3
Ifosfamide	17 mg/kg	0.25 d	Saline	3
Ifosfamide	17 mg/kg	1 d	Saline	3
Ifosfamide	143 mg/kg	0.25 d	Saline	3
Ifosfamide	143 mg/kg	1 d	Saline	3
Imatinib	150 mg/kg	5 d	Water	3
Imatinib	15 mg/kg	3 d	Water	3
Imatinib	15 mg/kg	1 d	Water	3
Imatinib	150 mg/kg	1 d	Water	3
Imatinib	15 mg/kg	5 d	Water	3
Imatinib	150 mg/kg	3 d	Water	3
Indomethacin	12 mg/kg	0.25 d	Water	3
Indomethacin	12 mg/kg	3 d	Water	3
Rat Interleukin 1 Beta	0.01 mg/kg	1 d	RSA/Saline	3
Rat Interleukin 6	0.125 mg/kg	1 d	RSA/Saline	3
Rat Interleukin 6	0.125 mg/kg	0.25 d	RSA/Saline	3
Isoeugenol	1560 mg/kg	5 d	CMC	3
Isoeugenol	1560 mg/kg	1 d	CMC	3
Isoeugenol	1560 mg/kg	3 d	CMC	3
Isotretinoin	13 mg/kg	3 d	Corn Oil	3
Isotretinoin	13 mg/kg	1 d	Corn Oil	3
Isotretinoin	13 mg/kg	0.25 d	Corn Oil	3
Isotretinoin	125 mg/kg	0.25 d	Corn Oil	3
Itraconazole	1093 mg/kg	1 d	Corn Oil	3
Itraconazole	1093 mg/kg	5 d	Corn Oil	3
Itraconazole	30 mg/kg	1 d	Corn Oil	3
Itraconazole	30 mg/kg	0.25 d	Corn Oil	3
Itraconazole	1093 mg/kg	0.25 d	Corn Oil	3
Ketoconazole	114 mg/kg	5 d	Corn Oil	3
Ketoconazole	227 mg/kg	3 d	Corn Oil	3
Ketoconazole	227 mg/kg	0.25 d	Corn Oil	3
Ketorolac	48 mg/kg	5 d	Water	3
Ketorolac	48 mg/kg	1 d	Water	3
Ketorolac	48 mg/kg	3 d	Water	3
Lead (II) Acetate	600 mg/kg	3 d	Saline	3
Lead (II) Acetate	600 mg/kg	5 d	Saline	3
Lead(IV) Acetate	600 mg/kg	3 d	Saline	3
Lead(IV) Acetate	600 mg/kg	5 d	Saline	3
Leflunomide	30 mg/kg	0.25 d	Corn Oil	3
Leflunomide	60 mg/kg	3 d	Corn Oil	3
Leflunomide	60 mg/kg	5 d	Corn Oil	3
Leflunomide	30 mg/kg	1 d	Corn Oil	3
Leflunomide	60 mg/kg	0.25 d	Corn Oil	3
Leflunomide	60 mg/kg	1 d	Corn Oil	3
Letrozole	250 mg/kg	5 d	Corn Oil	3
Letrozole	250 mg/kg	1 d	Corn Oil	3
Letrozole	250 mg/kg	3 d	Corn Oil	3
Letrozole	250 mg/kg	0.25 d	Corn Oil	3
Lomefloxacin	2000 mg/kg	3 d	CMC	3
Lomustine	8.75 mg/kg	1 d	Corn Oil	3
Lomustine	4.2 mg/kg	5 d	Corn Oil	3
Lomustine	4.2 mg/kg	3 d	Corn Oil	3
Lomustine	4.2 mg/kg	1 d	Corn Oil	3
Lomustine	4.2 mg/kg	0.25 d	Corn Oil	3
Lorazepam	2000 mg/kg	1 d	CMC	3
Lorazepam	2000 mg/kg	3 d	CMC	3
Lovastatin	450 mg/kg	5 d	Corn Oil	3
Lovastatin	1500 mg/kg	3 d	Corn Oil	3
Lovastatin	450 mg/kg	1 d	Corn Oil	3
Lovastatin	1500 mg/kg	5 d	Corn Oil	3
Lovastatin	1500 mg/kg	1 d	Corn Oil	3
Lovastatin	450 mg/kg	0.25 d	Corn Oil	3
Mebendazole	714 mg/kg	1 d	Corn Oil	3
Megestrol Acetate	132 mg/kg	1 d	CMC	3
Megestrol Acetate	132 mg/kg	5 d	CMC	3
Meloxicam	33 mg/kg	5 d	Corn Oil	3
Meloxicam	33 mg/kg	0.25 d	Corn Oil	3
Meloxicam	33 mg/kg	3 d	Corn Oil	3
Meloxicam	33 mg/kg	1 d	Corn Oil	3
Mestranol	250 mg/kg	5 d	CMC	3
Mestranol	250 mg/kg	1 d	CMC	3
Mestranol	250 mg/kg	3 d	CMC	3
Methapyrilene	100 mg/kg	3 d	CMC	3
Methimazole	100 mg/kg	1 d	Water	3
Methimazole	100 mg/kg	3 d	Water	3
Methotrexate	0.3 mg/kg	1 d	Corn Oil	3
Methyl Salicylate	444 mg/kg	0.25 d	Corn Oil	3
Methyl Salicylate	444 mg/kg	5 d	Corn Oil	3
Methyl Salicylate	444 mg/kg	3 d	Corn Oil	3
Methyl Salicylate	444 mg/kg	1 d	Corn Oil	3
Miconazole	920 mg/kg	1 d	Corn Oil	3
Miconazole	920 mg/kg	5 d	Corn Oil	3
Miconazole	200 mg/kg	3 d	Corn Oil	3
Miconazole	200 mg/kg	5 d	Corn Oil	3
Miconazole	200 mg/kg	1 d	Corn Oil	3
Miconazole	920 mg/kg	3 d	Corn Oil	3
Miconazole	200 mg/kg	0.25 d	Corn Oil	3
Miconazole	920 mg/kg	0.25 d	Corn Oil	3
Mifepristone	3 mg/kg	5 d	Corn Oil	3
Mifepristone	300 mg/kg	1 d	Corn Oil	3
Mifepristone	300 mg/kg	3 d	Corn Oil	3
Mifepristone	3 mg/kg	3 d	Corn Oil	3
Mifepristone	3 mg/kg	1 d	Corn Oil	3
Mifepristone	300 mg/kg	5 d	Corn Oil	3
Mifepristone	3 mg/kg	0.25 d	Corn Oil	3
Mifepristone	300 mg/kg	0.25 d	Corn Oil	3
Mitomycin C	1.7 mg/kg	3 d	Saline	3
Mitomycin C	1.7 mg/kg	5 d	Saline	3
Mitomycin C	0.5 mg/kg	5 d	Saline	3
Mitomycin C	1.7 mg/kg	0.25 d	Saline	3
Mitomycin C	0.5 mg/kg	0.25 d	Saline	3
Mitomycin C	1.7 mg/kg	1 d	Saline	3
MLN-518	212 mg/kg	3 d	Water	3
MLN-518	70 mg/kg	1 d	Water	3
MLN-518	212 mg/kg	5 d	Water	3
MLN-518	212 mg/kg	1 d	Water	3
MLN-518	70 mg/kg	3 d	Water	3
MLN-518	70 mg/kg	5 d	Water	3
Modafinil	325 mg/kg	3 d	Saline	3
N,N-Dimethylformamide	1400 mg/kg	5 d	Saline	3
N,N-Dimethylformamide	700 mg/kg	3 d	Saline	3
N,N-Dimethylformamide	1400 mg/kg	1 d	Saline	3
N,N-Dimethylformamide	140 mg/kg	5 d	Saline	3
N,N-Dimethylformamide	140 mg/kg	1 d	Saline	3
N,N-Dimethylformamide	140 mg/kg	3 d	Saline	3
N,N-Dimethylformamide	140 mg/kg	0.25 d	Saline	3
N,N-Dimethylformamide	700 mg/kg	0.25 d	Saline	3
N,N-Dimethylformamide	700 mg/kg	1 d	Saline	3
N,N-Dimethylformamide	1400 mg/kg	0.25 d	Saline	3
N-Nitrosodiethylamine	34 mg/kg	3 d	Saline	3
N-Nitrosodiethylamine	34 mg/kg	1 d	Saline	3
N-Nitrosodiethylamine	100 mg/kg	5 d	Saline	3
N-Nitrosodiethylamine	34 mg/kg	0.25 d	Saline	3
N-Nitrosodiethylamine	1.67 mg/kg	3 d	Saline	3
N-Nitrosodiethylamine	1.67 mg/kg	5 d	Saline	3
N-Nitrosodimethylamine	10 mg/kg	5 d	Saline	3
Nafenopin	338 mg/kg	5 d	Corn Oil	3
Nafenopin	338 mg/kg	1 d	Corn Oil	3
Nafenopin	338 mg/kg	3 d	Corn Oil	3
Naproxen	10 mg/kg	3 d	Corn Oil	3
Neomycin	56 mg/kg	0.25 d	Corn Oil	3
Nimesulide	162 mg/kg	3 d	Corn Oil	3
Nimetazepam	122 mg/kg	1 d	CMC	3
Nimetazepam	122 mg/kg	3 d	CMC	3
Nimetazepam	122 mg/kg	5 d	CMC	3
Nitrazepam	310 mg/kg	3 d	CMC	3
Norethindrone	0.08 mg/kg	5 d	Corn Oil	3
Norethindrone	375 mg/kg	5 d	Corn Oil	3
Norethindrone	0.08 mg/kg	1 d	Corn Oil	3
Norethindrone	0.08 mg/kg	0.25 d	Corn Oil	3
Norethindrone	375 mg/kg	0.25 d	Corn Oil	3
Norethindrone Acetate	125 mg/kg	5 d	Corn Oil	3
Norethindrone Acetate	125 mg/kg	3 d	Corn Oil	3
Norethindrone Acetate	125 mg/kg	1 d	Corn Oil	3
Nystatin	134 mg/kg	3 d	Corn Oil	3
Olanzapine	23 mg/kg	5 d	CMC	3
Oxfendazole	1500 mg/kg	1 d	CMC	3
Oxymetazoline	0.5 mg/kg	0.25 d	Water	3
Oxymetazoline	0.5 mg/kg	1 d	Water	3
Oxymetholone	1170 mg/kg	1 d	CMC	3
Oxymetholone	1170 mg/kg	5 d	CMC	3
Oxymetholone	1170 mg/kg	3 d	CMC	3
Oxytetracycline	1500 mg/kg	5 d	Water	3
Pantoprazole	1100 mg/kg	5 d	Water	3
Pantoprazole	1100 mg/kg	3 d	Water	3
Pemoline	70 mg/kg	1 d	CMC	3
Phenobarbital	54 mg/kg	5 d	Water	3
Phenobarbital	25 mg/kg	1 d	Water	3
Phenobarbital	54 mg/kg	1 d	Water	3
Phenobarbital	54 mg/kg	3 d	Water	3
Phenobarbital	25 mg/kg	0.25 d	Water	3
Phenothiazine	36 mg/kg	1 d	Corn Oil	3
Phenothiazine	386 mg/kg	1 d	Corn Oil	3
Phenothiazine	36 mg/kg	0.25 d	Corn Oil	3
Phenothiazine	386 mg/kg	0.25 d	Corn Oil	3
Phenothiazine	386 mg/kg	5 d	Corn Oil	3
Piclamilast	17 mg/kg	3 d	CMC	3
Piclamilast	17 mg/kg	5 d	CMC	3
Pioglitazone	300 mg/kg	3 d	Corn Oil	3
Pioglitazone	1500 mg/kg	3 d	Corn Oil	3
Pioglitazone	1500 mg/kg	5 d	Corn Oil	3
Pirinixic Acid	364 mg/kg	3 d	CMC	3
Pirinixic Acid	364 mg/kg	5 d	CMC	3
Pirinixic Acid	364 mg/kg	1 d	CMC	3
Pramoxine	526 mg/kg	3 d	Corn Oil	3
Prednisolone	184 mg/kg	1 d	Water	3
Primidone	750 mg/kg	1 d	CMC	3
Procarbazine	54 mg/kg	3 d	Water	3
Procarbazine	27 mg/kg	5 d	Water	3
Procarbazine	54 mg/kg	5 d	Water	3
Procarbazine	54 mg/kg	1 d	Water	3
Procarbazine	27 mg/kg	0.25 d	Water	3
Procarbazine	54 mg/kg	0.25 d	Water	3
Progesterone	11.3 mg/kg	3 d	Corn Oil	3
Progesterone	164 mg/kg	3 d	Corn Oil	3
Progesterone	164 mg/kg	1 d	Corn Oil	3
Progesterone	11.3 mg/kg	5 d	Corn Oil	3
Progesterone	164 mg/kg	0.25 d	Corn Oil	3
Promethazine	2.3 mg/kg	5 d	Saline	3
Promethazine	113 mg/kg	5 d	Saline	3
Promethazine	2.3 mg/kg	3 d	Saline	3
Promethazine	113 mg/kg	3 d	Saline	3
Propylthiouracil	625 mg/kg	5 d	CMC	3
Propylthiouracil	625 mg/kg	1 d	CMC	3
Propylthiouracil	625 mg/kg	3 d	CMC	3
Pyrogallol	1000 mg/kg	3 d	Water	3
Pyrogallol	1000 mg/kg	1 d	Water	3
Rabeprazole	1024 mg/kg	3 d	Water	3
Raloxifene	650 mg/kg	5 d	Corn Oil	3
Raloxifene	6.5 mg/kg	3 d	Corn Oil	3
Raloxifene	650 mg/kg	1 d	Corn Oil	3
Raloxifene	650 mg/kg	3 d	Corn Oil	3
Raloxifene	6.5 mg/kg	5 d	Corn Oil	3
Raloxifene	6.5 mg/kg	0.25 d	Corn Oil	3
Raloxifene	650 mg/kg	0.25 d	Corn Oil	3
Rofecoxib	775 mg/kg	3 d	Corn Oil	3
Roflumilast	17 mg/kg	3 d	CMC	3
Rolipram	75 mg/kg	3 d	CMC	3
Rolipram	75 mg/kg	5 d	CMC	3
Rosiglitazone	1800 mg/kg	3 d	Corn Oil	3
Rosiglitazone	1800 mg/kg	5 d	Corn Oil	3
Roxithromycin	312 mg/kg	3 d	CMC	3
Roxithromycin	312 mg/kg	1 d	CMC	3
Roxithromycin	312 mg/kg	5 d	CMC	3
Safrole	488 mg/kg	5 d	Corn Oil	3
Safrole	488 mg/kg	3 d	Corn Oil	3
Safrole	488 mg/kg	0.25 d	Corn Oil	3
Safrole	488 mg/kg	1 d	Corn Oil	3
Salicylic Acid	223 mg/kg	1 d	Corn Oil	3
Salicylic Acid	223 mg/kg	5 d	Corn Oil	3
Sildenafil	420 mg/kg	5 d	Water	3
Simvastatin	15 mg/kg	3 d	Corn Oil	3
Simvastatin	1200 mg/kg	1 d	Corn Oil	3
Simvastatin	15 mg/kg	0.25 d	Corn Oil	3
Simvastatin	1200 mg/kg	3 d	Corn Oil	3
Sodium Arsenite	10 mg/kg	0.25 d	Saline	3
Sodium Arsenite	30 mg/kg	3 d	Saline	3
Sodium Arsenite	30 mg/kg	7 d	Saline	3
Sotalol	2000 mg/kg	1 d	Water	3
Sotalol	2000 mg/kg	3 d	Water	3
Spironolactone	300 mg/kg	1 d	CMC	3
Spironolactone	300 mg/kg	5 d	CMC	3
Stanozolol	150 mg/kg	3 d	Water	3
Stavudine	1400 mg/kg	3 d	Water	3
Streptozotocin	138 mg/kg	1 d	Saline	3
Sulindac	132 mg/kg	3 d	Corn Oil	3
Sulindac	132 mg/kg	0.25 d	Corn Oil	3
Sulindac	132 mg/kg	1 d	Corn Oil	3
Tamoxifen	64 mg/kg	3 d	Corn Oil	3
Tamoxifen	2.5 mg/kg	3 d	Corn Oil	3
Tamoxifen	2.5 mg/kg	5 d	Corn Oil	3
Testosterone	375 mg/kg	3 d	CMC	3
Testosterone	375 mg/kg	5 d	CMC	3
Thiabendazole	92 mg/kg	1 d	Corn Oil	3
Thioacetamide	200 mg/kg	5 d	Saline	3
Thioguanine	12 mg/kg	5 d	Corn Oil	3
Thioguanine	12 mg/kg	3 d	Corn Oil	3
Thioguanine	24 mg/kg	5 d	Corn Oil	3
Thioguanine	24 mg/kg	3 d	Corn Oil	3
Thioguanine	12 mg/kg	1 d	Corn Oil	3
Thioguanine	12 mg/kg	0.25 d	Corn Oil	3
Tosufloxacin	2000 mg/kg	3 d	CMC	3
Tosufloxacin	2000 mg/kg	5 d	CMC	3
Trichloroacetic Acid	474 mg/kg	1 d	Corn Oil	3
Troglitazone	1200 mg/kg	3 d	Corn Oil	3
Troglitazone	1200 mg/kg	5 d	Corn Oil	3
Tropisetron	100 mg/kg	1 d	CMC	3
Valproic Acid	1340 mg/kg	3 d	Water	3
Valproic Acid	1500 mg/kg	1 d	Water	3
Vinblastine	0.3 mg/kg	3 d	Saline	3
Vinblastine	0.3 mg/kg	5 d	Saline	3
Vinblastine	0.3 mg/kg	1 d	Saline	3
Vinorelbine	1.5 mg/kg	1 d	Saline	3
Zileuton	450 mg/kg	3 d	Corn Oil	3
Zomepirac	11 mg/kg	5 d	Saline	3
Zomepirac	11 mg/kg	3 d	Saline	3
Zomepirac	11 mg/kg	0.25 d	Saline	3
Zomepirac	11 mg/kg	1 d	Saline	3

## Sheet: GSE51885
Compound	N conditions found positive	N conditions tested	N hits total	N tests total		Fischer's test		Source	GSE51885
Bezafibrate	7	7	179	633		0.000132747		Descriptin	Hit statistics
Dexamethasone	6	7	179	633		0.0025713
Fenofibrate	7	9	179	633		0.00276047
Diethylstilbestrol	5	7	179	633		0.0216172
Cortisone	3	3	179	633		0.0223407
Estriol	3	3	179	633		0.0223407
Fluocinolone Acetonide	3	3	179	633		0.0223407
Hydrocortisone	3	3	179	633		0.0223407
Norethindrone Acetate	3	3	179	633		0.0223407
Pioglitazone	3	3	179	633		0.0223407
Pirinixic Acid	3	3	179	633		0.0223407
Sodium Arsenite	3	3	179	633		0.0223407
Enoxacin	4	5	179	633		0.0242603
Progesterone	4	5	179	633		0.0242603
Gemfibrozil	5	8	179	633		0.0445372
Norethindrone	5	8	179	633		0.0445372
Azathioprine	3	4	179	633		0.0706391
17-Methyltestosterone	2	2	179	633		0.0796438
Cyclopropane Carboxylic Acid	2	2	179	633		0.0796438
Finasteride	2	2	179	633		0.0796438
Pantoprazole	2	2	179	633		0.0796438
Rosiglitazone	2	2	179	633		0.0796438
Valproic Acid	2	2	179	633		0.0796438
Ethinylestradiol	4	7	179	633		0.103605
Itraconazole	3	5	179	633		0.140207
Betamethasone	2	3	179	633		0.19425
Clofibrate	2	3	179	633		0.19425
Clofibric Acid	2	3	179	633		0.19425
Ethisterone	2	3	179	633		0.19425
Mestranol	2	3	179	633		0.19425
Nafenopin	2	3	179	633		0.19425
Nimetazepam	2	3	179	633		0.19425
Propylthiouracil	2	3	179	633		0.19425
Econazole	3	6	179	633		0.223659
Thioguanine	3	6	179	633		0.223659
Amantadine	1	1	179	633		0.28278
Cinnarizine	1	1	179	633		0.28278
Danazol	1	1	179	633		0.28278
Ethanol	1	1	179	633		0.28278
Ethylestrenol	1	1	179	633		0.28278
Modafinil	1	1	179	633		0.28278
Neomycin	1	1	179	633		0.28278
Olanzapine	1	1	179	633		0.28278
Prednisolone	1	1	179	633		0.28278
Sildenafil	1	1	179	633		0.28278
Stanozolol	1	1	179	633		0.28278
Carmustine	3	7	179	633		0.3137
Methyl Salicylate	2	4	179	633		0.317861
Safrole	2	4	179	633		0.317861
Aspirin	3	8	179	633		0.404316
Mifepristone	3	8	179	633		0.404316
Atorvastatin	2	5	179	633		0.436297
Fluconazole	2	5	179	633		0.436297
Beta-Estradiol	4	12	179	633		0.454167
Bis(2-Ethylhexyl)Phthalate	1	2	179	633		0.485917
Genistein	1	2	179	633		0.485917
Lead(IV) Acetate	1	2	179	633		0.485917
Oxymetazoline	1	2	179	633		0.485917
Catechol	2	6	179	633		0.542617
Leflunomide	2	6	179	633		0.542617
Artemisinin	1	3	179	633		0.63175
Carbimazole	1	3	179	633		0.63175
Chlorambucil	1	3	179	633		0.63175
Crotamiton	1	3	179	633		0.63175
Diclofenac	1	3	179	633		0.63175
Epirubicin	1	3	179	633		0.63175
Hydrazine	1	3	179	633		0.63175
Isoeugenol	1	3	179	633		0.63175
Ketoconazole	1	3	179	633		0.63175
Oxymetholone	1	3	179	633		0.63175
Sulindac	1	3	179	633		0.63175
Tamoxifen	1	3	179	633		0.63175
Bithionol	2	7	179	633		0.634183
Raloxifene	2	7	179	633		0.634183
1-Naphthyl Isothiocyanate	1	4	179	633		0.73638
Beta-Estradiol 3-Benzoate	1	4	179	633		0.73638
Cyproterone Acetate	1	4	179	633		0.73638
Isotretinoin	1	4	179	633		0.73638
Letrozole	1	4	179	633		0.73638
Meloxicam	1	4	179	633		0.73638
Promethazine	1	4	179	633		0.73638
Fluphenazine	1	5	179	633		0.811401
Phenobarbital	1	5	179	633		0.811401
Chloroform	1	6	179	633		0.865157
Fluvastatin	1	6	179	633		0.865157
Lovastatin	1	6	179	633		0.865157
MLN-518	1	6	179	633		0.865157
Procarbazine	1	6	179	633		0.865157
Altretamine	1	7	179	633		0.903653
Miconazole	1	8	179	633		0.931203
2-Acetylaminofluorene	0	1	179	633		1
3-Methylcholanthrene	0	3	179	633		1
6-Mercaptopurine	0	2	179	633		1
Acetaminophen	0	1	179	633		1
Acetazolamide	0	1	179	633		1
Aflatoxin B1	0	2	179	633		1
Albendazole	0	3	179	633		1
Allyl Alcohol	0	11	179	633		1
Alpha-Naphthoflavone	0	1	179	633		1
Aminoglutethimide	0	1	179	633		1
Aminosalicylic Acid	0	2	179	633		1
Amiodarone	0	2	179	633		1
Amlodipine	0	3	179	633		1
Anastrozole	0	3	179	633		1
Balsalazide	0	4	179	633		1
Benzethonium Chloride	0	1	179	633		1
Benzothiazyl Disulfide	0	3	179	633		1
Beta-Naphthoflavone	0	3	179	633		1
Bisphenol A	0	3	179	633		1
Carbamazepine	0	3	179	633		1
Carbon Tetrachloride	0	8	179	633		1
Carvedilol	0	3	179	633		1
CerIVastatin	0	5	179	633		1
Chloroxylenol	0	1	179	633		1
Cholecalciferol	0	1	179	633		1
Citalopram	0	1	179	633		1
Clomiphene	0	2	179	633		1
Clomipramine	0	1	179	633		1
Clonazepam	0	4	179	633		1
Closantel	0	3	179	633		1
Clotrimazole	0	7	179	633		1
Cyclosporin A	0	1	179	633		1
Cytarabine	0	1	179	633		1
Daunorubicin	0	1	179	633		1
Diazepam	0	2	179	633		1
Digoxin	0	1	179	633		1
Doxorubicin	0	7	179	633		1
Erlotinib	0	6	179	633		1
Erythromycin	0	3	179	633		1
Etodolac	0	2	179	633		1
Fenbendazole	0	1	179	633		1
Flubendazole	0	1	179	633		1
Fludrocortisone Acetate	0	1	179	633		1
Gefitinib	0	6	179	633		1
Gentamicin	0	2	179	633		1
Gentian Violet	0	2	179	633		1
Glipizide	0	1	179	633		1
Hexachlorophene	0	1	179	633		1
Ibuprofen	0	3	179	633		1
Idebenone	0	1	179	633		1
Ifosfamide	0	5	179	633		1
Imatinib	0	6	179	633		1
Indomethacin	0	2	179	633		1
Interleukin 1 Beta	0	1	179	633		1
Interleukin 6	0	2	179	633		1
Ketorolac	0	3	179	633		1
Label	0	1	179	633		1
Lead (II) Acetate	0	2	179	633		1
Lomefloxacin	0	1	179	633		1
Lomustine	0	5	179	633		1
Lorazepam	0	2	179	633		1
Mebendazole	0	1	179	633		1
Megestrol Acetate	0	2	179	633		1
Methapyrilene	0	1	179	633		1
Methimazole	0	2	179	633		1
Methotrexate	0	1	179	633		1
Mitomycin C	0	6	179	633		1
N	0	17	179	633		1
N-Nitrosodiethylamine	0	6	179	633		1
N-Nitrosodimethylamine	0	1	179	633		1
Naproxen	0	1	179	633		1
Nimesulide	0	1	179	633		1
Nitrazepam	0	1	179	633		1
Nystatin	0	1	179	633		1
Oxfendazole	0	1	179	633		1
Oxytetracycline	0	1	179	633		1
Pemoline	0	1	179	633		1
Phenothiazine	0	5	179	633		1
Piclamilast	0	2	179	633		1
Pramoxine	0	1	179	633		1
Primidone	0	1	179	633		1
Pyrogallol	0	2	179	633		1
Rabeprazole	0	1	179	633		1
Rofecoxib	0	1	179	633		1
Roflumilast	0	1	179	633		1
Rolipram	0	2	179	633		1
Roxithromycin	0	3	179	633		1
Salicylic Acid	0	2	179	633		1
Simvastatin	0	4	179	633		1
Sotalol	0	2	179	633		1
Spironolactone	0	2	179	633		1
Stavudine	0	1	179	633		1
Streptozotocin	0	1	179	633		1
Testosterone	0	2	179	633		1
Thiabendazole	0	1	179	633		1
Thioacetamide	0	1	179	633		1
Tosufloxacin	0	2	179	633		1
Trichloroacetic Acid	0	1	179	633		1
Troglitazone	0	2	179	633		1
Tropisetron	0	1	179	633		1
Vinblastine	0	3	179	633		1
Vinorelbine	0	1	179	633		1
Zileuton	0	1	179	633		1
Zomepirac	0	4	179	633		1

## Sheet: GSE50789.C57BL6_J
Compound	N conditions found positive	N conditions tested	N hits total	N tests total		Fischer's test		Source	GSE50789, Strain C57BL6/J
Benzethonium Chloride	1	1	6	633		0.00947867		Descriptin	Hit statistics
Nystatin	1	1	6	633		0.00947867
Sotalol	1	2	6	633		0.0188824
Fluocinolone Acetonide	1	3	6	633		0.0282115
Balsalazide	1	4	6	633		0.0374667
1-Naphthyl Isothiocyanate	0	4	6	633		1
17-Methyltestosterone	0	2	6	633		1
2-Acetylaminofluorene	0	1	6	633		1
3-Methylcholanthrene	0	3	6	633		1
6-Mercaptopurine	0	2	6	633		1
Acetaminophen	0	1	6	633		1
Acetazolamide	0	1	6	633		1
Aflatoxin B1	0	2	6	633		1
Albendazole	0	3	6	633		1
Allyl Alcohol	0	11	6	633		1
Alpha-Naphthoflavone	0	1	6	633		1
Altretamine	0	7	6	633		1
Amantadine	0	1	6	633		1
Aminoglutethimide	0	1	6	633		1
Aminosalicylic Acid	0	2	6	633		1
Amiodarone	0	2	6	633		1
Amlodipine	0	3	6	633		1
Anastrozole	0	3	6	633		1
Artemisinin	0	3	6	633		1
Aspirin	0	8	6	633		1
Atorvastatin	0	5	6	633		1
Azathioprine	0	4	6	633		1
Benzothiazyl Disulfide	0	3	6	633		1
Beta-Estradiol	0	12	6	633		1
Beta-Estradiol 3-Benzoate	0	4	6	633		1
Beta-Naphthoflavone	0	3	6	633		1
Betamethasone	0	3	6	633		1
Bezafibrate	0	7	6	633		1
Bis(2-Ethylhexyl)Phthalate	0	2	6	633		1
Bisphenol A	0	3	6	633		1
Bithionol	0	7	6	633		1
Carbamazepine	0	3	6	633		1
Carbimazole	0	3	6	633		1
Carbon Tetrachloride	0	8	6	633		1
Carmustine	0	7	6	633		1
Carvedilol	0	3	6	633		1
Catechol	0	6	6	633		1
CerIVastatin	0	5	6	633		1
Chlorambucil	0	3	6	633		1
Chloroform	0	6	6	633		1
Chloroxylenol	0	1	6	633		1
Cholecalciferol	0	1	6	633		1
Cinnarizine	0	1	6	633		1
Citalopram	0	1	6	633		1
Clofibrate	0	3	6	633		1
Clofibric Acid	0	3	6	633		1
Clomiphene	0	2	6	633		1
Clomipramine	0	1	6	633		1
Clonazepam	0	4	6	633		1
Closantel	0	3	6	633		1
Clotrimazole	0	7	6	633		1
Cortisone	0	3	6	633		1
Crotamiton	0	3	6	633		1
Cyclopropane Carboxylic Acid	0	2	6	633		1
Cyclosporin A	0	1	6	633		1
Cyproterone Acetate	0	4	6	633		1
Cytarabine	0	1	6	633		1
Danazol	0	1	6	633		1
Daunorubicin	0	1	6	633		1
Dexamethasone	0	7	6	633		1
Diazepam	0	2	6	633		1
Diclofenac	0	3	6	633		1
Diethylstilbestrol	0	7	6	633		1
Digoxin	0	1	6	633		1
Doxorubicin	0	7	6	633		1
Econazole	0	6	6	633		1
Enoxacin	0	5	6	633		1
Epirubicin	0	3	6	633		1
Erlotinib	0	6	6	633		1
Erythromycin	0	3	6	633		1
Estriol	0	3	6	633		1
Ethanol	0	1	6	633		1
Ethinylestradiol	0	7	6	633		1
Ethisterone	0	3	6	633		1
Ethylestrenol	0	1	6	633		1
Etodolac	0	2	6	633		1
Fenbendazole	0	1	6	633		1
Fenofibrate	0	9	6	633		1
Finasteride	0	2	6	633		1
Flubendazole	0	1	6	633		1
Fluconazole	0	5	6	633		1
Fludrocortisone Acetate	0	1	6	633		1
Fluphenazine	0	5	6	633		1
Fluvastatin	0	6	6	633		1
Gefitinib	0	6	6	633		1
Gemfibrozil	0	8	6	633		1
Genistein	0	2	6	633		1
Gentamicin	0	2	6	633		1
Gentian Violet	0	2	6	633		1
Glipizide	0	1	6	633		1
Hexachlorophene	0	1	6	633		1
Hydrazine	0	3	6	633		1
Hydrocortisone	0	3	6	633		1
Ibuprofen	0	3	6	633		1
Idebenone	0	1	6	633		1
Ifosfamide	0	5	6	633		1
Imatinib	0	6	6	633		1
Indomethacin	0	2	6	633		1
Interleukin 1 Beta	0	1	6	633		1
Interleukin 6	0	2	6	633		1
Isoeugenol	0	3	6	633		1
Isotretinoin	0	4	6	633		1
Itraconazole	0	5	6	633		1
Ketoconazole	0	3	6	633		1
Ketorolac	0	3	6	633		1
Label	0	1	6	633		1
Lead (II) Acetate	0	2	6	633		1
Lead(IV) Acetate	0	2	6	633		1
Leflunomide	0	6	6	633		1
Letrozole	0	4	6	633		1
Lomefloxacin	0	1	6	633		1
Lomustine	0	5	6	633		1
Lorazepam	0	2	6	633		1
Lovastatin	0	6	6	633		1
MLN-518	0	6	6	633		1
Mebendazole	0	1	6	633		1
Megestrol Acetate	0	2	6	633		1
Meloxicam	0	4	6	633		1
Mestranol	0	3	6	633		1
Methapyrilene	0	1	6	633		1
Methimazole	0	2	6	633		1
Methotrexate	0	1	6	633		1
Methyl Salicylate	0	4	6	633		1
Miconazole	0	8	6	633		1
Mifepristone	0	8	6	633		1
Mitomycin C	0	6	6	633		1
Modafinil	0	1	6	633		1
N	0	17	6	633		1
N-Nitrosodiethylamine	0	6	6	633		1
N-Nitrosodimethylamine	0	1	6	633		1
Nafenopin	0	3	6	633		1
Naproxen	0	1	6	633		1
Neomycin	0	1	6	633		1
Nimesulide	0	1	6	633		1
Nimetazepam	0	3	6	633		1
Nitrazepam	0	1	6	633		1
Norethindrone	0	8	6	633		1
Norethindrone Acetate	0	3	6	633		1
Olanzapine	0	1	6	633		1
Oxfendazole	0	1	6	633		1
Oxymetazoline	0	2	6	633		1
Oxymetholone	0	3	6	633		1
Oxytetracycline	0	1	6	633		1
Pantoprazole	0	2	6	633		1
Pemoline	0	1	6	633		1
Phenobarbital	0	5	6	633		1
Phenothiazine	0	5	6	633		1
Piclamilast	0	2	6	633		1
Pioglitazone	0	3	6	633		1
Pirinixic Acid	0	3	6	633		1
Pramoxine	0	1	6	633		1
Prednisolone	0	1	6	633		1
Primidone	0	1	6	633		1
Procarbazine	0	6	6	633		1
Progesterone	0	5	6	633		1
Promethazine	0	4	6	633		1
Propylthiouracil	0	3	6	633		1
Pyrogallol	0	2	6	633		1
Rabeprazole	0	1	6	633		1
Raloxifene	0	7	6	633		1
Rofecoxib	0	1	6	633		1
Roflumilast	0	1	6	633		1
Rolipram	0	2	6	633		1
Rosiglitazone	0	2	6	633		1
Roxithromycin	0	3	6	633		1
Safrole	0	4	6	633		1
Salicylic Acid	0	2	6	633		1
Sildenafil	0	1	6	633		1
Simvastatin	0	4	6	633		1
Sodium Arsenite	0	3	6	633		1
Spironolactone	0	2	6	633		1
Stanozolol	0	1	6	633		1
Stavudine	0	1	6	633		1
Streptozotocin	0	1	6	633		1
Sulindac	0	3	6	633		1
Tamoxifen	0	3	6	633		1
Testosterone	0	2	6	633		1
Thiabendazole	0	1	6	633		1
Thioacetamide	0	1	6	633		1
Thioguanine	0	6	6	633		1
Tosufloxacin	0	2	6	633		1
Trichloroacetic Acid	0	1	6	633		1
Troglitazone	0	2	6	633		1
Tropisetron	0	1	6	633		1
Valproic Acid	0	2	6	633		1
Vinblastine	0	3	6	633		1
Vinorelbine	0	1	6	633		1
Zileuton	0	1	6	633		1
Zomepirac	0	4	6	633		1

## Sheet: GSE50789.129S1_SvImJ
Compound	N conditions found positive	N conditions tested	N hits total	N tests total		Fischer's test		Source	GSE50789, Strain 129S1/SvlmJ
Aflatoxin B1	2	2	14	633		0.000454936		Descriptin	Hit statistics
Benzethonium Chloride	1	1	14	633		0.0221169
Nystatin	1	1	14	633		0.0221169
Gentamicin	1	2	14	633		0.0437789
Piclamilast	1	2	14	633		0.0437789
Sotalol	1	2	14	633		0.0437789
Anastrozole	1	3	14	633		0.0649946
Fluocinolone Acetonide	1	3	14	633		0.0649946
Hydrocortisone	1	3	14	633		0.0649946
Balsalazide	1	4	14	633		0.0857725
Itraconazole	1	5	14	633		0.106121
Phenobarbital	1	5	14	633		0.106121
Imatinib	1	6	14	633		0.126048
1-Naphthyl Isothiocyanate	0	4	14	633		1
17-Methyltestosterone	0	2	14	633		1
2-Acetylaminofluorene	0	1	14	633		1
3-Methylcholanthrene	0	3	14	633		1
6-Mercaptopurine	0	2	14	633		1
Acetaminophen	0	1	14	633		1
Acetazolamide	0	1	14	633		1
Albendazole	0	3	14	633		1
Allyl Alcohol	0	11	14	633		1
Alpha-Naphthoflavone	0	1	14	633		1
Altretamine	0	7	14	633		1
Amantadine	0	1	14	633		1
Aminoglutethimide	0	1	14	633		1
Aminosalicylic Acid	0	2	14	633		1
Amiodarone	0	2	14	633		1
Amlodipine	0	3	14	633		1
Artemisinin	0	3	14	633		1
Aspirin	0	8	14	633		1
Atorvastatin	0	5	14	633		1
Azathioprine	0	4	14	633		1
Benzothiazyl Disulfide	0	3	14	633		1
Beta-Estradiol	0	12	14	633		1
Beta-Estradiol 3-Benzoate	0	4	14	633		1
Beta-Naphthoflavone	0	3	14	633		1
Betamethasone	0	3	14	633		1
Bezafibrate	0	7	14	633		1
Bis(2-Ethylhexyl)Phthalate	0	2	14	633		1
Bisphenol A	0	3	14	633		1
Bithionol	0	7	14	633		1
Carbamazepine	0	3	14	633		1
Carbimazole	0	3	14	633		1
Carbon Tetrachloride	0	8	14	633		1
Carmustine	0	7	14	633		1
Carvedilol	0	3	14	633		1
Catechol	0	6	14	633		1
CerIVastatin	0	5	14	633		1
Chlorambucil	0	3	14	633		1
Chloroform	0	6	14	633		1
Chloroxylenol	0	1	14	633		1
Cholecalciferol	0	1	14	633		1
Cinnarizine	0	1	14	633		1
Citalopram	0	1	14	633		1
Clofibrate	0	3	14	633		1
Clofibric Acid	0	3	14	633		1
Clomiphene	0	2	14	633		1
Clomipramine	0	1	14	633		1
Clonazepam	0	4	14	633		1
Closantel	0	3	14	633		1
Clotrimazole	0	7	14	633		1
Cortisone	0	3	14	633		1
Crotamiton	0	3	14	633		1
Cyclopropane Carboxylic Acid	0	2	14	633		1
Cyclosporin A	0	1	14	633		1
Cyproterone Acetate	0	4	14	633		1
Cytarabine	0	1	14	633		1
Danazol	0	1	14	633		1
Daunorubicin	0	1	14	633		1
Dexamethasone	0	7	14	633		1
Diazepam	0	2	14	633		1
Diclofenac	0	3	14	633		1
Diethylstilbestrol	0	7	14	633		1
Digoxin	0	1	14	633		1
Doxorubicin	0	7	14	633		1
Econazole	0	6	14	633		1
Enoxacin	0	5	14	633		1
Epirubicin	0	3	14	633		1
Erlotinib	0	6	14	633		1
Erythromycin	0	3	14	633		1
Estriol	0	3	14	633		1
Ethanol	0	1	14	633		1
Ethinylestradiol	0	7	14	633		1
Ethisterone	0	3	14	633		1
Ethylestrenol	0	1	14	633		1
Etodolac	0	2	14	633		1
Fenbendazole	0	1	14	633		1
Fenofibrate	0	9	14	633		1
Finasteride	0	2	14	633		1
Flubendazole	0	1	14	633		1
Fluconazole	0	5	14	633		1
Fludrocortisone Acetate	0	1	14	633		1
Fluphenazine	0	5	14	633		1
Fluvastatin	0	6	14	633		1
Gefitinib	0	6	14	633		1
Gemfibrozil	0	8	14	633		1
Genistein	0	2	14	633		1
Gentian Violet	0	2	14	633		1
Glipizide	0	1	14	633		1
Hexachlorophene	0	1	14	633		1
Hydrazine	0	3	14	633		1
Ibuprofen	0	3	14	633		1
Idebenone	0	1	14	633		1
Ifosfamide	0	5	14	633		1
Indomethacin	0	2	14	633		1
Interleukin 1 Beta	0	1	14	633		1
Interleukin 6	0	2	14	633		1
Isoeugenol	0	3	14	633		1
Isotretinoin	0	4	14	633		1
Ketoconazole	0	3	14	633		1
Ketorolac	0	3	14	633		1
Label	0	1	14	633		1
Lead (II) Acetate	0	2	14	633		1
Lead(IV) Acetate	0	2	14	633		1
Leflunomide	0	6	14	633		1
Letrozole	0	4	14	633		1
Lomefloxacin	0	1	14	633		1
Lomustine	0	5	14	633		1
Lorazepam	0	2	14	633		1
Lovastatin	0	6	14	633		1
MLN-518	0	6	14	633		1
Mebendazole	0	1	14	633		1
Megestrol Acetate	0	2	14	633		1
Meloxicam	0	4	14	633		1
Mestranol	0	3	14	633		1
Methapyrilene	0	1	14	633		1
Methimazole	0	2	14	633		1
Methotrexate	0	1	14	633		1
Methyl Salicylate	0	4	14	633		1
Miconazole	0	8	14	633		1
Mifepristone	0	8	14	633		1
Mitomycin C	0	6	14	633		1
Modafinil	0	1	14	633		1
N	0	17	14	633		1
N-Nitrosodiethylamine	0	6	14	633		1
N-Nitrosodimethylamine	0	1	14	633		1
Nafenopin	0	3	14	633		1
Naproxen	0	1	14	633		1
Neomycin	0	1	14	633		1
Nimesulide	0	1	14	633		1
Nimetazepam	0	3	14	633		1
Nitrazepam	0	1	14	633		1
Norethindrone	0	8	14	633		1
Norethindrone Acetate	0	3	14	633		1
Olanzapine	0	1	14	633		1
Oxfendazole	0	1	14	633		1
Oxymetazoline	0	2	14	633		1
Oxymetholone	0	3	14	633		1
Oxytetracycline	0	1	14	633		1
Pantoprazole	0	2	14	633		1
Pemoline	0	1	14	633		1
Phenothiazine	0	5	14	633		1
Pioglitazone	0	3	14	633		1
Pirinixic Acid	0	3	14	633		1
Pramoxine	0	1	14	633		1
Prednisolone	0	1	14	633		1
Primidone	0	1	14	633		1
Procarbazine	0	6	14	633		1
Progesterone	0	5	14	633		1
Promethazine	0	4	14	633		1
Propylthiouracil	0	3	14	633		1
Pyrogallol	0	2	14	633		1
Rabeprazole	0	1	14	633		1
Raloxifene	0	7	14	633		1
Rofecoxib	0	1	14	633		1
Roflumilast	0	1	14	633		1
Rolipram	0	2	14	633		1
Rosiglitazone	0	2	14	633		1
Roxithromycin	0	3	14	633		1
Safrole	0	4	14	633		1
Salicylic Acid	0	2	14	633		1
Sildenafil	0	1	14	633		1
Simvastatin	0	4	14	633		1
Sodium Arsenite	0	3	14	633		1
Spironolactone	0	2	14	633		1
Stanozolol	0	1	14	633		1
Stavudine	0	1	14	633		1
Streptozotocin	0	1	14	633		1
Sulindac	0	3	14	633		1
Tamoxifen	0	3	14	633		1
Testosterone	0	2	14	633		1
Thiabendazole	0	1	14	633		1
Thioacetamide	0	1	14	633		1
Thioguanine	0	6	14	633		1
Tosufloxacin	0	2	14	633		1
Trichloroacetic Acid	0	1	14	633		1
Troglitazone	0	2	14	633		1
Tropisetron	0	1	14	633		1
Valproic Acid	0	2	14	633		1
Vinblastine	0	3	14	633		1
Vinorelbine	0	1	14	633		1
Zileuton	0	1	14	633		1
Zomepirac	0	4	14	633		1

## Sheet: GSE50789.C3H_HeJ
Compound	N conditions found positive	N conditions tested	N hits total	N tests total		Fischer's test		Source	GSE50789, Strain C3H/HeJ
Gefitinib	2	6	7	633		0.00154174		Descriptin	Hit statistics
Nystatin	1	1	7	633		0.0110585
Piclamilast	1	2	7	633		0.0220119
Spironolactone	1	2	7	633		0.0220119
Enoxacin	1	5	7	633		0.0542507
Imatinib	1	6	7	633		0.0647925
1-Naphthyl Isothiocyanate	0	4	7	633		1
17-Methyltestosterone	0	2	7	633		1
2-Acetylaminofluorene	0	1	7	633		1
3-Methylcholanthrene	0	3	7	633		1
6-Mercaptopurine	0	2	7	633		1
Acetaminophen	0	1	7	633		1
Acetazolamide	0	1	7	633		1
Aflatoxin B1	0	2	7	633		1
Albendazole	0	3	7	633		1
Allyl Alcohol	0	11	7	633		1
Alpha-Naphthoflavone	0	1	7	633		1
Altretamine	0	7	7	633		1
Amantadine	0	1	7	633		1
Aminoglutethimide	0	1	7	633		1
Aminosalicylic Acid	0	2	7	633		1
Amiodarone	0	2	7	633		1
Amlodipine	0	3	7	633		1
Anastrozole	0	3	7	633		1
Artemisinin	0	3	7	633		1
Aspirin	0	8	7	633		1
Atorvastatin	0	5	7	633		1
Azathioprine	0	4	7	633		1
Balsalazide	0	4	7	633		1
Benzethonium Chloride	0	1	7	633		1
Benzothiazyl Disulfide	0	3	7	633		1
Beta-Estradiol	0	12	7	633		1
Beta-Estradiol 3-Benzoate	0	4	7	633		1
Beta-Naphthoflavone	0	3	7	633		1
Betamethasone	0	3	7	633		1
Bezafibrate	0	7	7	633		1
Bis(2-Ethylhexyl)Phthalate	0	2	7	633		1
Bisphenol A	0	3	7	633		1
Bithionol	0	7	7	633		1
Carbamazepine	0	3	7	633		1
Carbimazole	0	3	7	633		1
Carbon Tetrachloride	0	8	7	633		1
Carmustine	0	7	7	633		1
Carvedilol	0	3	7	633		1
Catechol	0	6	7	633		1
CerIVastatin	0	5	7	633		1
Chlorambucil	0	3	7	633		1
Chloroform	0	6	7	633		1
Chloroxylenol	0	1	7	633		1
Cholecalciferol	0	1	7	633		1
Cinnarizine	0	1	7	633		1
Citalopram	0	1	7	633		1
Clofibrate	0	3	7	633		1
Clofibric Acid	0	3	7	633		1
Clomiphene	0	2	7	633		1
Clomipramine	0	1	7	633		1
Clonazepam	0	4	7	633		1
Closantel	0	3	7	633		1
Clotrimazole	0	7	7	633		1
Cortisone	0	3	7	633		1
Crotamiton	0	3	7	633		1
Cyclopropane Carboxylic Acid	0	2	7	633		1
Cyclosporin A	0	1	7	633		1
Cyproterone Acetate	0	4	7	633		1
Cytarabine	0	1	7	633		1
Danazol	0	1	7	633		1
Daunorubicin	0	1	7	633		1
Dexamethasone	0	7	7	633		1
Diazepam	0	2	7	633		1
Diclofenac	0	3	7	633		1
Diethylstilbestrol	0	7	7	633		1
Digoxin	0	1	7	633		1
Doxorubicin	0	7	7	633		1
Econazole	0	6	7	633		1
Epirubicin	0	3	7	633		1
Erlotinib	0	6	7	633		1
Erythromycin	0	3	7	633		1
Estriol	0	3	7	633		1
Ethanol	0	1	7	633		1
Ethinylestradiol	0	7	7	633		1
Ethisterone	0	3	7	633		1
Ethylestrenol	0	1	7	633		1
Etodolac	0	2	7	633		1
Fenbendazole	0	1	7	633		1
Fenofibrate	0	9	7	633		1
Finasteride	0	2	7	633		1
Flubendazole	0	1	7	633		1
Fluconazole	0	5	7	633		1
Fludrocortisone Acetate	0	1	7	633		1
Fluocinolone Acetonide	0	3	7	633		1
Fluphenazine	0	5	7	633		1
Fluvastatin	0	6	7	633		1
Gemfibrozil	0	8	7	633		1
Genistein	0	2	7	633		1
Gentamicin	0	2	7	633		1
Gentian Violet	0	2	7	633		1
Glipizide	0	1	7	633		1
Hexachlorophene	0	1	7	633		1
Hydrazine	0	3	7	633		1
Hydrocortisone	0	3	7	633		1
Ibuprofen	0	3	7	633		1
Idebenone	0	1	7	633		1
Ifosfamide	0	5	7	633		1
Indomethacin	0	2	7	633		1
Interleukin 1 Beta	0	1	7	633		1
Interleukin 6	0	2	7	633		1
Isoeugenol	0	3	7	633		1
Isotretinoin	0	4	7	633		1
Itraconazole	0	5	7	633		1
Ketoconazole	0	3	7	633		1
Ketorolac	0	3	7	633		1
Label	0	1	7	633		1
Lead (II) Acetate	0	2	7	633		1
Lead(IV) Acetate	0	2	7	633		1
Leflunomide	0	6	7	633		1
Letrozole	0	4	7	633		1
Lomefloxacin	0	1	7	633		1
Lomustine	0	5	7	633		1
Lorazepam	0	2	7	633		1
Lovastatin	0	6	7	633		1
MLN-518	0	6	7	633		1
Mebendazole	0	1	7	633		1
Megestrol Acetate	0	2	7	633		1
Meloxicam	0	4	7	633		1
Mestranol	0	3	7	633		1
Methapyrilene	0	1	7	633		1
Methimazole	0	2	7	633		1
Methotrexate	0	1	7	633		1
Methyl Salicylate	0	4	7	633		1
Miconazole	0	8	7	633		1
Mifepristone	0	8	7	633		1
Mitomycin C	0	6	7	633		1
Modafinil	0	1	7	633		1
N	0	17	7	633		1
N-Nitrosodiethylamine	0	6	7	633		1
N-Nitrosodimethylamine	0	1	7	633		1
Nafenopin	0	3	7	633		1
Naproxen	0	1	7	633		1
Neomycin	0	1	7	633		1
Nimesulide	0	1	7	633		1
Nimetazepam	0	3	7	633		1
Nitrazepam	0	1	7	633		1
Norethindrone	0	8	7	633		1
Norethindrone Acetate	0	3	7	633		1
Olanzapine	0	1	7	633		1
Oxfendazole	0	1	7	633		1
Oxymetazoline	0	2	7	633		1
Oxymetholone	0	3	7	633		1
Oxytetracycline	0	1	7	633		1
Pantoprazole	0	2	7	633		1
Pemoline	0	1	7	633		1
Phenobarbital	0	5	7	633		1
Phenothiazine	0	5	7	633		1
Pioglitazone	0	3	7	633		1
Pirinixic Acid	0	3	7	633		1
Pramoxine	0	1	7	633		1
Prednisolone	0	1	7	633		1
Primidone	0	1	7	633		1
Procarbazine	0	6	7	633		1
Progesterone	0	5	7	633		1
Promethazine	0	4	7	633		1
Propylthiouracil	0	3	7	633		1
Pyrogallol	0	2	7	633		1
Rabeprazole	0	1	7	633		1
Raloxifene	0	7	7	633		1
Rofecoxib	0	1	7	633		1
Roflumilast	0	1	7	633		1
Rolipram	0	2	7	633		1
Rosiglitazone	0	2	7	633		1
Roxithromycin	0	3	7	633		1
Safrole	0	4	7	633		1
Salicylic Acid	0	2	7	633		1
Sildenafil	0	1	7	633		1
Simvastatin	0	4	7	633		1
Sodium Arsenite	0	3	7	633		1
Sotalol	0	2	7	633		1
Stanozolol	0	1	7	633		1
Stavudine	0	1	7	633		1
Streptozotocin	0	1	7	633		1
Sulindac	0	3	7	633		1
Tamoxifen	0	3	7	633		1
Testosterone	0	2	7	633		1
Thiabendazole	0	1	7	633		1
Thioacetamide	0	1	7	633		1
Thioguanine	0	6	7	633		1
Tosufloxacin	0	2	7	633		1
Trichloroacetic Acid	0	1	7	633		1
Troglitazone	0	2	7	633		1
Tropisetron	0	1	7	633		1
Valproic Acid	0	2	7	633		1
Vinblastine	0	3	7	633		1
Vinorelbine	0	1	7	633		1
Zileuton	0	1	7	633		1
Zomepirac	0	4	7	633		1

## Sheet: GSE50789.CBA_J
Compound	N conditions found positive	N conditions tested	N hits total	N tests total		Fischer's test		Source	GSE50789, Strain CBA/J
Bezafibrate	5	7	88	633		0.0007817		Descriptin	Hit statistics
Enoxacin	4	5	88	633		0.00157156
Gemfibrozil	5	8	88	633		0.00185598
Cortisone	3	3	88	633		0.00260826
Hydrocortisone	3	3	88	633		0.00260826
Fenofibrate	5	9	88	633		0.00371922
Bis(2-Ethylhexyl)Phthalate	2	2	88	633		0.0191373
Cyclopropane Carboxylic Acid	2	2	88	633		0.0191373
Finasteride	2	2	88	633		0.0191373
Troglitazone	2	2	88	633		0.0191373
Betamethasone	2	3	88	633		0.0521955
Chlorambucil	2	3	88	633		0.0521955
Clofibrate	2	3	88	633		0.0521955
Ketoconazole	2	3	88	633		0.0521955
Pioglitazone	2	3	88	633		0.0521955
Pirinixic Acid	2	3	88	633		0.0521955
Sodium Arsenite	2	3	88	633		0.0521955
Amantadine	1	1	88	633		0.139021
Neomycin	1	1	88	633		0.139021
Prednisolone	1	1	88	633		0.139021
Itraconazole	2	5	88	633		0.144299
Leflunomide	2	6	88	633		0.197469
MLN-518	2	6	88	633		0.197469
Dexamethasone	2	7	88	633		0.252521
Amiodarone	1	2	88	633		0.258904
Megestrol Acetate	1	2	88	633		0.258904
Oxymetazoline	1	2	88	633		0.258904
Spironolactone	1	2	88	633		0.258904
Clofibric Acid	1	3	88	633		0.362258
Diclofenac	1	3	88	633		0.362258
Fluocinolone Acetonide	1	3	88	633		0.362258
Ibuprofen	1	3	88	633		0.362258
Nimetazepam	1	3	88	633		0.362258
Azathioprine	1	4	88	633		0.451339
Cyproterone Acetate	1	4	88	633		0.451339
Isotretinoin	1	4	88	633		0.451339
Letrozole	1	4	88	633		0.451339
Meloxicam	1	4	88	633		0.451339
Methyl Salicylate	1	4	88	633		0.451339
Safrole	1	4	88	633		0.451339
Atorvastatin	1	5	88	633		0.528099
Fluconazole	1	5	88	633		0.528099
Fluphenazine	1	5	88	633		0.528099
Lomustine	1	5	88	633		0.528099
Catechol	1	6	88	633		0.594226
Econazole	1	6	88	633		0.594226
Fluvastatin	1	6	88	633		0.594226
Gefitinib	1	6	88	633		0.594226
Altretamine	1	7	88	633		0.651176
Bithionol	1	7	88	633		0.651176
Raloxifene	1	7	88	633		0.651176
Aspirin	1	8	88	633		0.700212
1-Naphthyl Isothiocyanate	0	4	88	633		1
17-Methyltestosterone	0	2	88	633		1
2-Acetylaminofluorene	0	1	88	633		1
3-Methylcholanthrene	0	3	88	633		1
6-Mercaptopurine	0	2	88	633		1
Acetaminophen	0	1	88	633		1
Acetazolamide	0	1	88	633		1
Aflatoxin B1	0	2	88	633		1
Albendazole	0	3	88	633		1
Allyl Alcohol	0	11	88	633		1
Alpha-Naphthoflavone	0	1	88	633		1
Aminoglutethimide	0	1	88	633		1
Aminosalicylic Acid	0	2	88	633		1
Amlodipine	0	3	88	633		1
Anastrozole	0	3	88	633		1
Artemisinin	0	3	88	633		1
Balsalazide	0	4	88	633		1
Benzethonium Chloride	0	1	88	633		1
Benzothiazyl Disulfide	0	3	88	633		1
Beta-Estradiol	0	12	88	633		1
Beta-Estradiol 3-Benzoate	0	4	88	633		1
Beta-Naphthoflavone	0	3	88	633		1
Bisphenol A	0	3	88	633		1
Carbamazepine	0	3	88	633		1
Carbimazole	0	3	88	633		1
Carbon Tetrachloride	0	8	88	633		1
Carmustine	0	7	88	633		1
Carvedilol	0	3	88	633		1
CerIVastatin	0	5	88	633		1
Chloroform	0	6	88	633		1
Chloroxylenol	0	1	88	633		1
Cholecalciferol	0	1	88	633		1
Cinnarizine	0	1	88	633		1
Citalopram	0	1	88	633		1
Clomiphene	0	2	88	633		1
Clomipramine	0	1	88	633		1
Clonazepam	0	4	88	633		1
Closantel	0	3	88	633		1
Clotrimazole	0	7	88	633		1
Crotamiton	0	3	88	633		1
Cyclosporin A	0	1	88	633		1
Cytarabine	0	1	88	633		1
Danazol	0	1	88	633		1
Daunorubicin	0	1	88	633		1
Diazepam	0	2	88	633		1
Diethylstilbestrol	0	7	88	633		1
Digoxin	0	1	88	633		1
Doxorubicin	0	7	88	633		1
Epirubicin	0	3	88	633		1
Erlotinib	0	6	88	633		1
Erythromycin	0	3	88	633		1
Estriol	0	3	88	633		1
Ethanol	0	1	88	633		1
Ethinylestradiol	0	7	88	633		1
Ethisterone	0	3	88	633		1
Ethylestrenol	0	1	88	633		1
Etodolac	0	2	88	633		1
Fenbendazole	0	1	88	633		1
Flubendazole	0	1	88	633		1
Fludrocortisone Acetate	0	1	88	633		1
Genistein	0	2	88	633		1
Gentamicin	0	2	88	633		1
Gentian Violet	0	2	88	633		1
Glipizide	0	1	88	633		1
Hexachlorophene	0	1	88	633		1
Hydrazine	0	3	88	633		1
Idebenone	0	1	88	633		1
Ifosfamide	0	5	88	633		1
Imatinib	0	6	88	633		1
Indomethacin	0	2	88	633		1
Interleukin 1 Beta	0	1	88	633		1
Interleukin 6	0	2	88	633		1
Isoeugenol	0	3	88	633		1
Ketorolac	0	3	88	633		1
Label	0	1	88	633		1
Lead (II) Acetate	0	2	88	633		1
Lead(IV) Acetate	0	2	88	633		1
Lomefloxacin	0	1	88	633		1
Lorazepam	0	2	88	633		1
Lovastatin	0	6	88	633		1
Mebendazole	0	1	88	633		1
Mestranol	0	3	88	633		1
Methapyrilene	0	1	88	633		1
Methimazole	0	2	88	633		1
Methotrexate	0	1	88	633		1
Miconazole	0	8	88	633		1
Mifepristone	0	8	88	633		1
Mitomycin C	0	6	88	633		1
Modafinil	0	1	88	633		1
N	0	17	88	633		1
N-Nitrosodiethylamine	0	6	88	633		1
N-Nitrosodimethylamine	0	1	88	633		1
Nafenopin	0	3	88	633		1
Naproxen	0	1	88	633		1
Nimesulide	0	1	88	633		1
Nitrazepam	0	1	88	633		1
Norethindrone	0	8	88	633		1
Norethindrone Acetate	0	3	88	633		1
Nystatin	0	1	88	633		1
Olanzapine	0	1	88	633		1
Oxfendazole	0	1	88	633		1
Oxymetholone	0	3	88	633		1
Oxytetracycline	0	1	88	633		1
Pantoprazole	0	2	88	633		1
Pemoline	0	1	88	633		1
Phenobarbital	0	5	88	633		1
Phenothiazine	0	5	88	633		1
Piclamilast	0	2	88	633		1
Pramoxine	0	1	88	633		1
Primidone	0	1	88	633		1
Procarbazine	0	6	88	633		1
Progesterone	0	5	88	633		1
Promethazine	0	4	88	633		1
Propylthiouracil	0	3	88	633		1
Pyrogallol	0	2	88	633		1
Rabeprazole	0	1	88	633		1
Rofecoxib	0	1	88	633		1
Roflumilast	0	1	88	633		1
Rolipram	0	2	88	633		1
Rosiglitazone	0	2	88	633		1
Roxithromycin	0	3	88	633		1
Salicylic Acid	0	2	88	633		1
Sildenafil	0	1	88	633		1
Simvastatin	0	4	88	633		1
Sotalol	0	2	88	633		1
Stanozolol	0	1	88	633		1
Stavudine	0	1	88	633		1
Streptozotocin	0	1	88	633		1
Sulindac	0	3	88	633		1
Tamoxifen	0	3	88	633		1
Testosterone	0	2	88	633		1
Thiabendazole	0	1	88	633		1
Thioacetamide	0	1	88	633		1
Thioguanine	0	6	88	633		1
Tosufloxacin	0	2	88	633		1
Trichloroacetic Acid	0	1	88	633		1
Tropisetron	0	1	88	633		1
Valproic Acid	0	2	88	633		1
Vinblastine	0	3	88	633		1
Vinorelbine	0	1	88	633		1
Zileuton	0	1	88	633		1
Zomepirac	0	4	88	633		1

## Sheet: GSE50789.DBA_2J
Compound	N conditions found positive	N conditions tested	N hits total	N tests total		Fischer's test		Source	GSE50789, Strain DBA/2J
Balsalazide	2	4	7	633		0.000623272		Descriptin	Hit statistics
Benzethonium Chloride	1	1	7	633		0.0110585
Spironolactone	1	2	7	633		0.0220119
Artemisinin	1	3	7	633		0.0328612
Fluocinolone Acetonide	1	3	7	633		0.0328612
Carbon Tetrachloride	1	8	7	633		0.0855742
1-Naphthyl Isothiocyanate	0	4	7	633		1
17-Methyltestosterone	0	2	7	633		1
2-Acetylaminofluorene	0	1	7	633		1
3-Methylcholanthrene	0	3	7	633		1
6-Mercaptopurine	0	2	7	633		1
Acetaminophen	0	1	7	633		1
Acetazolamide	0	1	7	633		1
Aflatoxin B1	0	2	7	633		1
Albendazole	0	3	7	633		1
Allyl Alcohol	0	11	7	633		1
Alpha-Naphthoflavone	0	1	7	633		1
Altretamine	0	7	7	633		1
Amantadine	0	1	7	633		1
Aminoglutethimide	0	1	7	633		1
Aminosalicylic Acid	0	2	7	633		1
Amiodarone	0	2	7	633		1
Amlodipine	0	3	7	633		1
Anastrozole	0	3	7	633		1
Aspirin	0	8	7	633		1
Atorvastatin	0	5	7	633		1
Azathioprine	0	4	7	633		1
Benzothiazyl Disulfide	0	3	7	633		1
Beta-Estradiol	0	12	7	633		1
Beta-Estradiol 3-Benzoate	0	4	7	633		1
Beta-Naphthoflavone	0	3	7	633		1
Betamethasone	0	3	7	633		1
Bezafibrate	0	7	7	633		1
Bis(2-Ethylhexyl)Phthalate	0	2	7	633		1
Bisphenol A	0	3	7	633		1
Bithionol	0	7	7	633		1
Carbamazepine	0	3	7	633		1
Carbimazole	0	3	7	633		1
Carmustine	0	7	7	633		1
Carvedilol	0	3	7	633		1
Catechol	0	6	7	633		1
CerIVastatin	0	5	7	633		1
Chlorambucil	0	3	7	633		1
Chloroform	0	6	7	633		1
Chloroxylenol	0	1	7	633		1
Cholecalciferol	0	1	7	633		1
Cinnarizine	0	1	7	633		1
Citalopram	0	1	7	633		1
Clofibrate	0	3	7	633		1
Clofibric Acid	0	3	7	633		1
Clomiphene	0	2	7	633		1
Clomipramine	0	1	7	633		1
Clonazepam	0	4	7	633		1
Closantel	0	3	7	633		1
Clotrimazole	0	7	7	633		1
Cortisone	0	3	7	633		1
Crotamiton	0	3	7	633		1
Cyclopropane Carboxylic Acid	0	2	7	633		1
Cyclosporin A	0	1	7	633		1
Cyproterone Acetate	0	4	7	633		1
Cytarabine	0	1	7	633		1
Danazol	0	1	7	633		1
Daunorubicin	0	1	7	633		1
Dexamethasone	0	7	7	633		1
Diazepam	0	2	7	633		1
Diclofenac	0	3	7	633		1
Diethylstilbestrol	0	7	7	633		1
Digoxin	0	1	7	633		1
Doxorubicin	0	7	7	633		1
Econazole	0	6	7	633		1
Enoxacin	0	5	7	633		1
Epirubicin	0	3	7	633		1
Erlotinib	0	6	7	633		1
Erythromycin	0	3	7	633		1
Estriol	0	3	7	633		1
Ethanol	0	1	7	633		1
Ethinylestradiol	0	7	7	633		1
Ethisterone	0	3	7	633		1
Ethylestrenol	0	1	7	633		1
Etodolac	0	2	7	633		1
Fenbendazole	0	1	7	633		1
Fenofibrate	0	9	7	633		1
Finasteride	0	2	7	633		1
Flubendazole	0	1	7	633		1
Fluconazole	0	5	7	633		1
Fludrocortisone Acetate	0	1	7	633		1
Fluphenazine	0	5	7	633		1
Fluvastatin	0	6	7	633		1
Gefitinib	0	6	7	633		1
Gemfibrozil	0	8	7	633		1
Genistein	0	2	7	633		1
Gentamicin	0	2	7	633		1
Gentian Violet	0	2	7	633		1
Glipizide	0	1	7	633		1
Hexachlorophene	0	1	7	633		1
Hydrazine	0	3	7	633		1
Hydrocortisone	0	3	7	633		1
Ibuprofen	0	3	7	633		1
Idebenone	0	1	7	633		1
Ifosfamide	0	5	7	633		1
Imatinib	0	6	7	633		1
Indomethacin	0	2	7	633		1
Interleukin 1 Beta	0	1	7	633		1
Interleukin 6	0	2	7	633		1
Isoeugenol	0	3	7	633		1
Isotretinoin	0	4	7	633		1
Itraconazole	0	5	7	633		1
Ketoconazole	0	3	7	633		1
Ketorolac	0	3	7	633		1
Label	0	1	7	633		1
Lead (II) Acetate	0	2	7	633		1
Lead(IV) Acetate	0	2	7	633		1
Leflunomide	0	6	7	633		1
Letrozole	0	4	7	633		1
Lomefloxacin	0	1	7	633		1
Lomustine	0	5	7	633		1
Lorazepam	0	2	7	633		1
Lovastatin	0	6	7	633		1
MLN-518	0	6	7	633		1
Mebendazole	0	1	7	633		1
Megestrol Acetate	0	2	7	633		1
Meloxicam	0	4	7	633		1
Mestranol	0	3	7	633		1
Methapyrilene	0	1	7	633		1
Methimazole	0	2	7	633		1
Methotrexate	0	1	7	633		1
Methyl Salicylate	0	4	7	633		1
Miconazole	0	8	7	633		1
Mifepristone	0	8	7	633		1
Mitomycin C	0	6	7	633		1
Modafinil	0	1	7	633		1
N	0	17	7	633		1
N-Nitrosodiethylamine	0	6	7	633		1
N-Nitrosodimethylamine	0	1	7	633		1
Nafenopin	0	3	7	633		1
Naproxen	0	1	7	633		1
Neomycin	0	1	7	633		1
Nimesulide	0	1	7	633		1
Nimetazepam	0	3	7	633		1
Nitrazepam	0	1	7	633		1
Norethindrone	0	8	7	633		1
Norethindrone Acetate	0	3	7	633		1
Nystatin	0	1	7	633		1
Olanzapine	0	1	7	633		1
Oxfendazole	0	1	7	633		1
Oxymetazoline	0	2	7	633		1
Oxymetholone	0	3	7	633		1
Oxytetracycline	0	1	7	633		1
Pantoprazole	0	2	7	633		1
Pemoline	0	1	7	633		1
Phenobarbital	0	5	7	633		1
Phenothiazine	0	5	7	633		1
Piclamilast	0	2	7	633		1
Pioglitazone	0	3	7	633		1
Pirinixic Acid	0	3	7	633		1
Pramoxine	0	1	7	633		1
Prednisolone	0	1	7	633		1
Primidone	0	1	7	633		1
Procarbazine	0	6	7	633		1
Progesterone	0	5	7	633		1
Promethazine	0	4	7	633		1
Propylthiouracil	0	3	7	633		1
Pyrogallol	0	2	7	633		1
Rabeprazole	0	1	7	633		1
Raloxifene	0	7	7	633		1
Rofecoxib	0	1	7	633		1
Roflumilast	0	1	7	633		1
Rolipram	0	2	7	633		1
Rosiglitazone	0	2	7	633		1
Roxithromycin	0	3	7	633		1
Safrole	0	4	7	633		1
Salicylic Acid	0	2	7	633		1
Sildenafil	0	1	7	633		1
Simvastatin	0	4	7	633		1
Sodium Arsenite	0	3	7	633		1
Sotalol	0	2	7	633		1
Stanozolol	0	1	7	633		1
Stavudine	0	1	7	633		1
Streptozotocin	0	1	7	633		1
Sulindac	0	3	7	633		1
Tamoxifen	0	3	7	633		1
Testosterone	0	2	7	633		1
Thiabendazole	0	1	7	633		1
Thioacetamide	0	1	7	633		1
Thioguanine	0	6	7	633		1
Tosufloxacin	0	2	7	633		1
Trichloroacetic Acid	0	1	7	633		1
Troglitazone	0	2	7	633		1
Tropisetron	0	1	7	633		1
Valproic Acid	0	2	7	633		1
Vinblastine	0	3	7	633		1
Vinorelbine	0	1	7	633		1
Zileuton	0	1	7	633		1
Zomepirac	0	4	7	633		1

## Sheet: GSE50789.B6C3F1_J
Compound	N conditions found positive	N conditions tested	N hits total	N tests total		Fischer's test		Source	GSE50789, Strain B6C3F1/J
Itraconazole	3	5	18	633		0.000187086		Descriptin	Hit statistics
Dexamethasone	3	7	18	633		0.00063162
Betamethasone	2	3	18	633		0.00225589
2-Acetylaminofluorene	1	1	18	633		0.028436
Artemisinin	1	3	18	633		0.0830328
Fluocinolone Acetonide	1	3	18	633		0.0830328
Hydrocortisone	1	3	18	633		0.0830328
Ketoconazole	1	3	18	633		0.0830328
Cyproterone Acetate	1	4	18	633		0.109232
Enoxacin	1	5	18	633		0.134723
Thioguanine	1	6	18	633		0.159524
Bithionol	1	7	18	633		0.183652
Beta-Estradiol	1	12	18	633		0.294796
1-Naphthyl Isothiocyanate	0	4	18	633		1
17-Methyltestosterone	0	2	18	633		1
3-Methylcholanthrene	0	3	18	633		1
6-Mercaptopurine	0	2	18	633		1
Acetaminophen	0	1	18	633		1
Acetazolamide	0	1	18	633		1
Aflatoxin B1	0	2	18	633		1
Albendazole	0	3	18	633		1
Allyl Alcohol	0	11	18	633		1
Alpha-Naphthoflavone	0	1	18	633		1
Altretamine	0	7	18	633		1
Amantadine	0	1	18	633		1
Aminoglutethimide	0	1	18	633		1
Aminosalicylic Acid	0	2	18	633		1
Amiodarone	0	2	18	633		1
Amlodipine	0	3	18	633		1
Anastrozole	0	3	18	633		1
Aspirin	0	8	18	633		1
Atorvastatin	0	5	18	633		1
Azathioprine	0	4	18	633		1
Balsalazide	0	4	18	633		1
Benzethonium Chloride	0	1	18	633		1
Benzothiazyl Disulfide	0	3	18	633		1
Beta-Estradiol 3-Benzoate	0	4	18	633		1
Beta-Naphthoflavone	0	3	18	633		1
Bezafibrate	0	7	18	633		1
Bis(2-Ethylhexyl)Phthalate	0	2	18	633		1
Bisphenol A	0	3	18	633		1
Carbamazepine	0	3	18	633		1
Carbimazole	0	3	18	633		1
Carbon Tetrachloride	0	8	18	633		1
Carmustine	0	7	18	633		1
Carvedilol	0	3	18	633		1
Catechol	0	6	18	633		1
CerIVastatin	0	5	18	633		1
Chlorambucil	0	3	18	633		1
Chloroform	0	6	18	633		1
Chloroxylenol	0	1	18	633		1
Cholecalciferol	0	1	18	633		1
Cinnarizine	0	1	18	633		1
Citalopram	0	1	18	633		1
Clofibrate	0	3	18	633		1
Clofibric Acid	0	3	18	633		1
Clomiphene	0	2	18	633		1
Clomipramine	0	1	18	633		1
Clonazepam	0	4	18	633		1
Closantel	0	3	18	633		1
Clotrimazole	0	7	18	633		1
Cortisone	0	3	18	633		1
Crotamiton	0	3	18	633		1
Cyclopropane Carboxylic Acid	0	2	18	633		1
Cyclosporin A	0	1	18	633		1
Cytarabine	0	1	18	633		1
Danazol	0	1	18	633		1
Daunorubicin	0	1	18	633		1
Diazepam	0	2	18	633		1
Diclofenac	0	3	18	633		1
Diethylstilbestrol	0	7	18	633		1
Digoxin	0	1	18	633		1
Doxorubicin	0	7	18	633		1
Econazole	0	6	18	633		1
Epirubicin	0	3	18	633		1
Erlotinib	0	6	18	633		1
Erythromycin	0	3	18	633		1
Estriol	0	3	18	633		1
Ethanol	0	1	18	633		1
Ethinylestradiol	0	7	18	633		1
Ethisterone	0	3	18	633		1
Ethylestrenol	0	1	18	633		1
Etodolac	0	2	18	633		1
Fenbendazole	0	1	18	633		1
Fenofibrate	0	9	18	633		1
Finasteride	0	2	18	633		1
Flubendazole	0	1	18	633		1
Fluconazole	0	5	18	633		1
Fludrocortisone Acetate	0	1	18	633		1
Fluphenazine	0	5	18	633		1
Fluvastatin	0	6	18	633		1
Gefitinib	0	6	18	633		1
Gemfibrozil	0	8	18	633		1
Genistein	0	2	18	633		1
Gentamicin	0	2	18	633		1
Gentian Violet	0	2	18	633		1
Glipizide	0	1	18	633		1
Hexachlorophene	0	1	18	633		1
Hydrazine	0	3	18	633		1
Ibuprofen	0	3	18	633		1
Idebenone	0	1	18	633		1
Ifosfamide	0	5	18	633		1
Imatinib	0	6	18	633		1
Indomethacin	0	2	18	633		1
Interleukin 1 Beta	0	1	18	633		1
Interleukin 6	0	2	18	633		1
Isoeugenol	0	3	18	633		1
Isotretinoin	0	4	18	633		1
Ketorolac	0	3	18	633		1
Label	0	1	18	633		1
Lead (II) Acetate	0	2	18	633		1
Lead(IV) Acetate	0	2	18	633		1
Leflunomide	0	6	18	633		1
Letrozole	0	4	18	633		1
Lomefloxacin	0	1	18	633		1
Lomustine	0	5	18	633		1
Lorazepam	0	2	18	633		1
Lovastatin	0	6	18	633		1
MLN-518	0	6	18	633		1
Mebendazole	0	1	18	633		1
Megestrol Acetate	0	2	18	633		1
Meloxicam	0	4	18	633		1
Mestranol	0	3	18	633		1
Methapyrilene	0	1	18	633		1
Methimazole	0	2	18	633		1
Methotrexate	0	1	18	633		1
Methyl Salicylate	0	4	18	633		1
Miconazole	0	8	18	633		1
Mifepristone	0	8	18	633		1
Mitomycin C	0	6	18	633		1
Modafinil	0	1	18	633		1
N	0	17	18	633		1
N-Nitrosodiethylamine	0	6	18	633		1
N-Nitrosodimethylamine	0	1	18	633		1
Nafenopin	0	3	18	633		1
Naproxen	0	1	18	633		1
Neomycin	0	1	18	633		1
Nimesulide	0	1	18	633		1
Nimetazepam	0	3	18	633		1
Nitrazepam	0	1	18	633		1
Norethindrone	0	8	18	633		1
Norethindrone Acetate	0	3	18	633		1
Nystatin	0	1	18	633		1
Olanzapine	0	1	18	633		1
Oxfendazole	0	1	18	633		1
Oxymetazoline	0	2	18	633		1
Oxymetholone	0	3	18	633		1
Oxytetracycline	0	1	18	633		1
Pantoprazole	0	2	18	633		1
Pemoline	0	1	18	633		1
Phenobarbital	0	5	18	633		1
Phenothiazine	0	5	18	633		1
Piclamilast	0	2	18	633		1
Pioglitazone	0	3	18	633		1
Pirinixic Acid	0	3	18	633		1
Pramoxine	0	1	18	633		1
Prednisolone	0	1	18	633		1
Primidone	0	1	18	633		1
Procarbazine	0	6	18	633		1
Progesterone	0	5	18	633		1
Promethazine	0	4	18	633		1
Propylthiouracil	0	3	18	633		1
Pyrogallol	0	2	18	633		1
Rabeprazole	0	1	18	633		1
Raloxifene	0	7	18	633		1
Rofecoxib	0	1	18	633		1
Roflumilast	0	1	18	633		1
Rolipram	0	2	18	633		1
Rosiglitazone	0	2	18	633		1
Roxithromycin	0	3	18	633		1
Safrole	0	4	18	633		1
Salicylic Acid	0	2	18	633		1
Sildenafil	0	1	18	633		1
Simvastatin	0	4	18	633		1
Sodium Arsenite	0	3	18	633		1
Sotalol	0	2	18	633		1
Spironolactone	0	2	18	633		1
Stanozolol	0	1	18	633		1
Stavudine	0	1	18	633		1
Streptozotocin	0	1	18	633		1
Sulindac	0	3	18	633		1
Tamoxifen	0	3	18	633		1
Testosterone	0	2	18	633		1
Thiabendazole	0	1	18	633		1
Thioacetamide	0	1	18	633		1
Tosufloxacin	0	2	18	633		1
Trichloroacetic Acid	0	1	18	633		1
Troglitazone	0	2	18	633		1
Tropisetron	0	1	18	633		1
Valproic Acid	0	2	18	633		1
Vinblastine	0	3	18	633		1
Vinorelbine	0	1	18	633		1
Zileuton	0	1	18	633		1
Zomepirac	0	4	18	633		1

## Sheet: GSE40936
Compound	N conditions found positive	N conditions tested	N hits total	N tests total		Fischer's test		Source	GSE40936
Bezafibrate	6	7	85	633		3.12989e-05		Descriptin	Hit statistics
Clofibric Acid	3	3	85	633		0.00234761
Nafenopin	3	3	85	633		0.00234761
Pirinixic Acid	3	3	85	633		0.00234761
Dexamethasone	4	7	85	633		0.00772761
Diethylstilbestrol	4	7	85	633		0.00772761
Valproic Acid	2	2	85	633		0.0178475
Itraconazole	3	5	85	633		0.0191288
Fenofibrate	4	9	85	633		0.022449
Betamethasone	2	3	85	633		0.0488473
Clofibrate	2	3	85	633		0.0488473
Cortisone	2	3	85	633		0.0488473
Fluocinolone Acetonide	2	3	85	633		0.0488473
Norethindrone Acetate	2	3	85	633		0.0488473
Norethindrone	3	8	85	633		0.0791901
Alpha-Naphthoflavone	1	1	85	633		0.134281
Danazol	1	1	85	633		0.134281
Ethanol	1	1	85	633		0.134281
Olanzapine	1	1	85	633		0.134281
Bithionol	2	7	85	633		0.239415
Raloxifene	2	7	85	633		0.239415
Bis(2-Ethylhexyl)Phthalate	1	2	85	633		0.250715
Cyclopropane Carboxylic Acid	1	2	85	633		0.250715
Finasteride	1	2	85	633		0.250715
Pantoprazole	1	2	85	633		0.250715
Rosiglitazone	1	2	85	633		0.250715
Aspirin	2	8	85	633		0.292823
Gemfibrozil	2	8	85	633		0.292823
Artemisinin	1	3	85	633		0.351649
Carbimazole	1	3	85	633		0.351649
Crotamiton	1	3	85	633		0.351649
Estriol	1	3	85	633		0.351649
Hydrazine	1	3	85	633		0.351649
Hydrocortisone	1	3	85	633		0.351649
Isoeugenol	1	3	85	633		0.351649
Nimetazepam	1	3	85	633		0.351649
Propylthiouracil	1	3	85	633		0.351649
Tamoxifen	1	3	85	633		0.351649
1-Naphthyl Isothiocyanate	1	4	85	633		0.439125
Azathioprine	1	4	85	633		0.439125
Balsalazide	1	4	85	633		0.439125
Letrozole	1	4	85	633		0.439125
Safrole	1	4	85	633		0.439125
Beta-Estradiol	2	12	85	633		0.494502
Atorvastatin	1	5	85	633		0.514919
Enoxacin	1	5	85	633		0.514919
Fluconazole	1	5	85	633		0.514919
Chloroform	1	6	85	633		0.580575
Leflunomide	1	6	85	633		0.580575
Procarbazine	1	6	85	633		0.580575
Thioguanine	1	6	85	633		0.580575
Ethinylestradiol	1	7	85	633		0.637434
17-Methyltestosterone	0	2	85	633		1
2-Acetylaminofluorene	0	1	85	633		1
3-Methylcholanthrene	0	3	85	633		1
6-Mercaptopurine	0	2	85	633		1
Acetaminophen	0	1	85	633		1
Acetazolamide	0	1	85	633		1
Aflatoxin B1	0	2	85	633		1
Albendazole	0	3	85	633		1
Allyl Alcohol	0	11	85	633		1
Altretamine	0	7	85	633		1
Amantadine	0	1	85	633		1
Aminoglutethimide	0	1	85	633		1
Aminosalicylic Acid	0	2	85	633		1
Amiodarone	0	2	85	633		1
Amlodipine	0	3	85	633		1
Anastrozole	0	3	85	633		1
Benzethonium Chloride	0	1	85	633		1
Benzothiazyl Disulfide	0	3	85	633		1
Beta-Estradiol 3-Benzoate	0	4	85	633		1
Beta-Naphthoflavone	0	3	85	633		1
Bisphenol A	0	3	85	633		1
Carbamazepine	0	3	85	633		1
Carbon Tetrachloride	0	8	85	633		1
Carmustine	0	7	85	633		1
Carvedilol	0	3	85	633		1
Catechol	0	6	85	633		1
CerIVastatin	0	5	85	633		1
Chlorambucil	0	3	85	633		1
Chloroxylenol	0	1	85	633		1
Cholecalciferol	0	1	85	633		1
Cinnarizine	0	1	85	633		1
Citalopram	0	1	85	633		1
Clomiphene	0	2	85	633		1
Clomipramine	0	1	85	633		1
Clonazepam	0	4	85	633		1
Closantel	0	3	85	633		1
Clotrimazole	0	7	85	633		1
Cyclosporin A	0	1	85	633		1
Cyproterone Acetate	0	4	85	633		1
Cytarabine	0	1	85	633		1
Daunorubicin	0	1	85	633		1
Diazepam	0	2	85	633		1
Diclofenac	0	3	85	633		1
Digoxin	0	1	85	633		1
Doxorubicin	0	7	85	633		1
Econazole	0	6	85	633		1
Epirubicin	0	3	85	633		1
Erlotinib	0	6	85	633		1
Erythromycin	0	3	85	633		1
Ethisterone	0	3	85	633		1
Ethylestrenol	0	1	85	633		1
Etodolac	0	2	85	633		1
Fenbendazole	0	1	85	633		1
Flubendazole	0	1	85	633		1
Fludrocortisone Acetate	0	1	85	633		1
Fluphenazine	0	5	85	633		1
Fluvastatin	0	6	85	633		1
Gefitinib	0	6	85	633		1
Genistein	0	2	85	633		1
Gentamicin	0	2	85	633		1
Gentian Violet	0	2	85	633		1
Glipizide	0	1	85	633		1
Hexachlorophene	0	1	85	633		1
Ibuprofen	0	3	85	633		1
Idebenone	0	1	85	633		1
Ifosfamide	0	5	85	633		1
Imatinib	0	6	85	633		1
Indomethacin	0	2	85	633		1
Interleukin 1 Beta	0	1	85	633		1
Interleukin 6	0	2	85	633		1
Isotretinoin	0	4	85	633		1
Ketoconazole	0	3	85	633		1
Ketorolac	0	3	85	633		1
Label	0	1	85	633		1
Lead (II) Acetate	0	2	85	633		1
Lead(IV) Acetate	0	2	85	633		1
Lomefloxacin	0	1	85	633		1
Lomustine	0	5	85	633		1
Lorazepam	0	2	85	633		1
Lovastatin	0	6	85	633		1
MLN-518	0	6	85	633		1
Mebendazole	0	1	85	633		1
Megestrol Acetate	0	2	85	633		1
Meloxicam	0	4	85	633		1
Mestranol	0	3	85	633		1
Methapyrilene	0	1	85	633		1
Methimazole	0	2	85	633		1
Methotrexate	0	1	85	633		1
Methyl Salicylate	0	4	85	633		1
Miconazole	0	8	85	633		1
Mifepristone	0	8	85	633		1
Mitomycin C	0	6	85	633		1
Modafinil	0	1	85	633		1
N	0	17	85	633		1
N-Nitrosodiethylamine	0	6	85	633		1
N-Nitrosodimethylamine	0	1	85	633		1
Naproxen	0	1	85	633		1
Neomycin	0	1	85	633		1
Nimesulide	0	1	85	633		1
Nitrazepam	0	1	85	633		1
Nystatin	0	1	85	633		1
Oxfendazole	0	1	85	633		1
Oxymetazoline	0	2	85	633		1
Oxymetholone	0	3	85	633		1
Oxytetracycline	0	1	85	633		1
Pemoline	0	1	85	633		1
Phenobarbital	0	5	85	633		1
Phenothiazine	0	5	85	633		1
Piclamilast	0	2	85	633		1
Pioglitazone	0	3	85	633		1
Pramoxine	0	1	85	633		1
Prednisolone	0	1	85	633		1
Primidone	0	1	85	633		1
Progesterone	0	5	85	633		1
Promethazine	0	4	85	633		1
Pyrogallol	0	2	85	633		1
Rabeprazole	0	1	85	633		1
Rofecoxib	0	1	85	633		1
Roflumilast	0	1	85	633		1
Rolipram	0	2	85	633		1
Roxithromycin	0	3	85	633		1
Salicylic Acid	0	2	85	633		1
Sildenafil	0	1	85	633		1
Simvastatin	0	4	85	633		1
Sodium Arsenite	0	3	85	633		1
Sotalol	0	2	85	633		1
Spironolactone	0	2	85	633		1
Stanozolol	0	1	85	633		1
Stavudine	0	1	85	633		1
Streptozotocin	0	1	85	633		1
Sulindac	0	3	85	633		1
Testosterone	0	2	85	633		1
Thiabendazole	0	1	85	633		1
Thioacetamide	0	1	85	633		1
Tosufloxacin	0	2	85	633		1
Trichloroacetic Acid	0	1	85	633		1
Troglitazone	0	2	85	633		1
Tropisetron	0	1	85	633		1
Vinblastine	0	3	85	633		1
Vinorelbine	0	1	85	633		1
Zileuton	0	1	85	633		1
Zomepirac	0	4	85	633		1
